# Supplementary material for: SECAPR—a bioinformatics pipeline for the rapid and user-friendly processing of targeted enriched Illumina sequences, from raw reads to alignments
Source: PeerJ. 2018 Jul 13;6:e5175. doi: 10.7717/peerj.5175 (PMC6047508; doi:10.7717/peerj.5175)
Supplement: Table S1 — Reported are the IDs of the Geonoma sample data and the locality and collector information about each sample. [file peerj-06-5175-s003.xlsx]

## Sheet: Sheet1
Sample ID	Species	Sample Reference	Collector	Country	Locality
1061	G. concinna	JBQ1031	Bernal R. et al	COLOMBIA	Santander
1063	G. cuneata	RB4936	Bernal R. et al	COLOMBIA	Chocó
1064	G. cuneata	ACS436	Cano, Á. & S. Rodríguez	PANAMA	Veraguas
1065	G. deversa	RB4928	Bernal R. et al	COLOMBIA	Chocó
1068	G. galeanoae	JBQ1199	Bernal R. et al	COLOMBIA	Antioquia
1070	G. interrupta	RB4946	Bernal R. et al	COLOMBIA	Chocó
1073	G. macrostachys	JBQ19	Bernal R. et al	COLOMBIA	Putumayo
1074	G. maxima	JBQ604	Bernal R. et al	COLOMBIA	Guainía
1079	G. camana	JBQ555	Bernal R. et al	COLOMBIA	Amazonas
1080	G. pohliana	GEF309	Ferreira, G.E. et al	BRASIL	Bahía
1082	G. rubescens	GEF319	Ferreira, G.E. et al	BRASIL	Bahia
1083	G. santanderensis	JBQ571	Bernal R.	COLOMBIA	Santander
1085	G. interrupta	ACS454	Cano, Á. et al	PANAMA	Veraguas
1086	G. cuneata	ACS505	Cano, Á. & M. González	PANAMA	Darién
1087	G. rubescens	GEF308	Ferreira, G.E. et al	BRASIL	Bahía
1140	G. schottiana	6725	Lorenzi, H. et al	BRASIL	Espírito Santo
1166	G. occidentalis	1519	Salviani, E.R. & Lorenzi, H.	BRASIL	Minas Geraes
