# Supplementary material for: SECAPR—a bioinformatics pipeline for the rapid and user-friendly processing of targeted enriched Illumina sequences, from raw reads to alignments
Source: PeerJ. 2018 Jul 13;6:e5175. doi: 10.7717/peerj.5175 (PMC6047508; doi:10.7717/peerj.5175)
Supplement: Table S3 — The document contains a list of all contigs that were flagged by the find_target_contigs function. Listed for each sample are all exons which were excluded because of possible paralogy (more than one matching contig). Further for each sample are listed all contig IDs, which matched multiple exons, which we did not exclude in the example data, as they were mostly representing long contigs spanning across several adjacent exons. [file peerj-06-5175-s005.txt]

[sample_1061 - probes hitting multiple contigs]
Elaeis_1986_4:162441, 94162, 118870, 133518, 256829, 27179
Elaeis_369_17:178069, 193784, 117153, 101032, 217544
Elaeis_793_1:32338, 71662
Sabal_703_6:99380, 236943
Sabal_703_7:28876, 157021, 180118
Elaeis_237_0:140012, 46927, 14553, 240987, 231591, 63877, 82115, 48881, 46810
Elaeis_807_0:107294, 82899, 202417
Elaeis_429_2:71964, 113635
Sabal_252_4:137087, 216404, 245374, 179474, 84235, 203273, 125198
Elaeis_38_6:115946, 37258, 114040, 45739
Elaeis_299_2:17642, 29150
Sabal_581_3:215136, 71704, 74375
Elaeis_1615_0:126656, 235234
Elaeis_1877_4:167425, 165388
Elaeis_21_0:187525, 106307
Elaeis_785_1:98759, 262715, 132960, 91658, 138801, 174061, 179795, 82846, 207591, 251481, 191385, 70339, 27964, 225317, 169627, 167785, 120575
Elaeis_874_9:224784, 247374
Elaeis_874_0:239503, 263676
Elaeis_874_1:239503, 263676
Elaeis_785_3:238599, 68870, 247687, 52736, 5585, 244921, 238960, 96255, 71282, 21918, 96491, 217125, 243352, 184776, 110965, 107893, 54510, 87879, 73441, 81406, 100025, 115161, 97267
Elaeis_785_2:114880, 10423, 140502, 38346
Phoenix_252_1:228054, 253437, 212849, 211829, 150460, 53622, 47901, 144182
Elaeis_226_7:163977, 116522, 171580, 61998
Elaeis_226_4:261804, 37952, 181150, 178457
Sabal_215_1:250783, 131986, 79371
Elaeis_164_0:79279, 94959
Elaeis_164_6:196051, 109404, 92523
Elaeis_164_5:214409, 89161
Elaeis_2550_0:184179, 53921, 238636, 211232
Elaeis_204_6:143932, 51851
Elaeis_204_0:89164, 5584, 36699, 191474, 64277, 256236, 235355, 4927
Elaeis_1842_1:125343, 13695, 166133, 222231, 118463, 73390, 227910, 52716, 175499, 183119, 40948, 118367, 82927, 92190, 134597, 222280, 92189
Elaeis_855_2:16320, 257497, 216284, 184419, 169442, 48422, 138929, 164097
Elaeis_1842_2:89147, 69434, 102138, 226144, 38563, 21977, 112185, 188516, 225988, 263420, 3069, 62490, 226326
Elaeis_985_5:97008, 145992, 210507
Elaeis_985_9:24019, 181836, 202104, 9019, 9020
Elaeis_1171_2:44067, 224551
Elaeis_282_4:191033, 37409
Elaeis_1171_4:129683, 156387
Elaeis_1171_5:71287, 129683
Elaeis_378_3:245408, 250150
Elaeis_282_9:22490, 49386
Elaeis_1013_5:256801, 188433
Elaeis_378_4:245408, 250150
Elaeis_363_7:98297, 85539, 8434
Elaeis_150_0:53180, 125308
Sabal_252_5:222969, 109115, 77783, 15160, 205801, 56715, 148151, 119448, 213245, 183241
Elaeis_429_3:176525, 48432
Elaeis_429_0:9074, 82151
Sabal_252_6:259241, 185282, 204249, 254184, 36229, 229640
Elaeis_290_0:244587, 120537, 109320, 100805, 57596, 4158, 249700, 94414, 93849, 83056, 70877, 46630, 89102, 142702, 111543, 29222, 70764, 212054, 259149
Elaeis_290_1:210247, 110444, 48696, 4006, 120852
Elaeis_340_4:210391, 115061, 141360
Elaeis_1035_0:15382, 17470, 37511, 106275, 252752, 61831, 182109, 12379, 186205, 105353, 140638, 162062, 195951, 195953, 195952, 129647, 240310, 70067, 182118, 182115, 182111, 182110, 182113, 52249, 90482, 90485, 90486, 183537
Elaeis_340_2:224954, 121964, 94399, 65288, 263685, 48129, 115534, 206746
Elaeis_340_3:60584, 60585, 87905, 87904, 109490, 86928, 241143, 38448, 208981, 88837, 221978, 144803, 24343, 197139, 32355, 204644, 10373
Elaeis_136_9:79989, 123443
Elaeis_290_8:32623, 259536, 247439, 143371, 76839, 102132, 9452, 108064, 206932, 126556, 102170, 4358, 52444, 89873, 126235
Elaeis_2339_2:142590, 7861
Elaeis_136_2:84203, 215915, 56937, 106563
Elaeis_136_0:178167, 240576, 79576, 187524, 87333, 107937
Elaeis_757_0:166171, 263514
Elaeis_2370_3:96459, 168849
Elaeis_280_9:1418, 177413
Elaeis_673_12:44315, 143179, 10990, 31255, 120353, 154135
Sabal_180_3:106322, 231562
Sabal_180_1:112338, 119849
Elaeis_1020_1:163570, 263588, 247363
Elaeis_136_18:219435, 142904, 104498
Sabal_762_5:241256, 95567, 224428
Sabal_762_4:27929, 127347, 97140, 13762, 128874
Sabal_762_1:241000, 13442
Sabal_762_0:21706, 93857
Sabal_762_3:207511, 106367
Sabal_762_2:241000, 13442
Elaeis_164_13:263698, 89768, 89767, 157454
Elaeis_250_0:194246, 107618
Elaeis_250_1:263626, 86725
Elaeis_514_1:219961, 227460, 2822
Elaeis_514_0:11533, 5413
Elaeis_985_2:24209, 224669
Sabal_296_4:45419, 45923, 234479, 77924, 153837, 95343, 183501
Sabal_296_1:252481, 206632
Sabal_296_3:71481, 153837
Elaeis_194_10:165909, 206218
Elaeis_855_0:241198, 10688, 200120, 67076
Elaeis_122_11:43771, 230794
Elaeis_863_7:107049, 24030, 24031
Elaeis_863_0:198613, 248827
Elaeis_863_1:5953, 179223, 215695, 125372, 102970, 255844
Elaeis_2164_4:106181, 92330, 1280, 109261, 229097, 145328
Elaeis_1025_2:215136, 71704, 74375
Sabal_308_0:119546, 88146, 119545
Sabal_148_0:52407, 186580, 23260, 147980
Elaeis_83_11:162610, 33701
Elaeis_1025_9:46418, 249536, 5580
Elaeis_83_12:114230, 114228
Elaeis_293_1:258504, 62472
Phoenix_225_8:70355, 147565
Phoenix_225_6:122314, 7168, 155808, 125738, 53067, 120854, 155807, 70841, 105189, 100994, 64955, 71866, 37224
Sabal_886_1:261638, 100415
Sabal_886_4:170910, 72253
Elaeis_1171_3:129683, 7519, 210651
Elaeis_822_1:132230, 233616, 228790, 93451
Elaeis_822_4:136866, 19530, 103229
Elaeis_948_0:259316, 77262, 10613, 70190, 228576
Elaeis_948_1:101187, 70190, 36320, 103080, 10613, 96908, 111342, 77262, 199809, 124905
Elaeis_948_2:173222, 8564, 1684, 26950
Elaeis_727_10:182679, 219901, 126297
Elaeis_83_1:69624, 243165, 252781, 252000, 73187, 6942, 124556, 260311
Elaeis_576_12:34656, 49523, 100918, 60054, 196008, 39084, 210339, 143119, 27695, 109283, 9755, 227933, 123285, 16351, 175702, 14632, 175701, 168834, 8847
Elaeis_2363_3:63316, 254222
Elaeis_14_1:258516, 11451
Elaeis_257_0:75547, 82216, 116683
Sabal_148_2:66185, 110060
Sabal_334_4:16035, 105066
Sabal_334_2:189982, 58958
Sabal_334_3:48001, 166026, 255451
Elaeis_1168_4:188615, 166305
Sabal_252_7:260645, 125546, 49674, 56591, 67314, 213096, 123623, 144274, 153266, 258792, 6435, 50472, 58191, 203062, 152204, 107413, 213302, 208301, 21150, 59231, 213095, 220470, 23147, 107895, 133183
Elaeis_740_0:31394, 101603, 111285
Sabal_728_2:93349, 106330, 117163
Elaeis_391_10:134554, 91493, 9540
Sabal_736_6:16392, 83059
Sabal_736_7:108855, 54256
Elaeis_1119_0:147847, 263530, 122510
Elaeis_1119_1:114710, 19254, 19255, 256601, 153094, 177616, 211218
Elaeis_1119_2:184621, 18002, 46660
Elaeis_1119_3:217113, 254469, 218255, 171788, 48851
Elaeis_2388_0:201869, 251678
Elaeis_2388_3:45143, 195502
Elaeis_2388_4:263494, 159224
Elaeis_1052_2:214043, 249254, 47335
Elaeis_1052_0:254808, 21353, 151419, 62366, 62367
Elaeis_204_13:99487, 183303, 7858
Elaeis_84_2:245911, 109846, 215114, 215115
Elaeis_204_16:208130, 118269, 24931
Elaeis_83_3:30708, 89307, 203348, 208368
Elaeis_84_1:235809, 185400
Elaeis_12_3:237616, 84068
Elaeis_958_9:172116, 123624, 180276
Elaeis_207_5:252390, 185842
Elaeis_673_0:143363, 158244, 9425, 143364, 80083

[sample_1061 - contigs hitting multiple probes]
65498:Elaeis_1815_5, Elaeis_1815_6
82115:Elaeis_237_1, Elaeis_237_0
10692:Elaeis_231_7, Elaeis_231_6, Elaeis_231_5
33839:Elaeis_391_7, Elaeis_391_8
167425:Elaeis_1877_3, Elaeis_1877_4
5580:Sabal_581_10, Elaeis_1025_9
210506:Elaeis_985_8, Elaeis_985_7, Elaeis_985_6
62388:Elaeis_604_2, Elaeis_604_1, Elaeis_604_0
166305:Elaeis_1168_4, Elaeis_1168_5
148568:Elaeis_94_1, Elaeis_94_2
14668:Sabal_736_2, Sabal_736_1
162558:Elaeis_280_1, Elaeis_280_0
239503:Elaeis_874_0, Elaeis_874_1
111708:Elaeis_182_10, Elaeis_182_9
139559:Elaeis_2561_1, Elaeis_2561_2
198582:Elaeis_630_2, Elaeis_630_1
6847:Sabal_148_4, Sabal_148_3
59650:Elaeis_872_4, Elaeis_872_3
86350:Sabal_110_0, Sabal_110_1
263603:Sabal_296_11, Sabal_296_8
248892:Elaeis_1201_2, Elaeis_1201_3
237071:Elaeis_357_2, Elaeis_357_1
252390:Elaeis_207_5, Elaeis_207_7
224147:Elaeis_727_1, Elaeis_727_0
177413:Elaeis_280_9, Elaeis_280_8, Elaeis_280_7
157344:Elaeis_807_10, Elaeis_807_11
210560:Sabal_790_0, Sabal_790_1
24704:Elaeis_136_17, Elaeis_136_16
168823:Elaeis_369_9, Elaeis_369_8, Elaeis_369_7
118984:Elaeis_1064_1, Elaeis_1064_0
121337:Elaeis_757_2, Elaeis_757_3
109807:Elaeis_989_3, Elaeis_989_2
237956:Elaeis_250_6, Elaeis_250_7
215136:Elaeis_1025_2, Sabal_581_3
22152:Sabal_82_0, Sabal_82_2
198955:Elaeis_757_4, Elaeis_757_5
196151:Elaeis_449_4, Elaeis_449_5
92735:Elaeis_1017_4, Elaeis_1017_3
29823:Elaeis_964_14, Elaeis_964_15
10613:Elaeis_948_0, Elaeis_948_1
124855:Elaeis_1020_5, Elaeis_1020_4, Elaeis_1020_6, Elaeis_1020_3
125902:Sabal_240_0, Sabal_240_1
33157:Elaeis_2056_3, Elaeis_2056_5, Elaeis_2056_4
218754:Nypa_326_7, Nypa_326_6, Nypa_326_5
31379:Sabal_825_5, Sabal_825_6
60831:Elaeis_464_3, Elaeis_464_4
263554:Elaeis_310_5, Elaeis_310_4, Elaeis_310_1, Elaeis_310_2
71704:Elaeis_1025_2, Sabal_581_3
52135:Elaeis_281_2, Elaeis_281_1
35059:Elaeis_1197_8, Elaeis_1197_6, Elaeis_1197_7
116683:Elaeis_257_2, Elaeis_257_1, Elaeis_257_0
18463:Elaeis_84_12, Elaeis_84_13
235384:Elaeis_7_4, Elaeis_7_5
126807:Sabal_267_9, Sabal_267_10
263628:Elaeis_863_4, Elaeis_863_5
6275:Elaeis_305_2, Elaeis_305_1
235778:Elaeis_758_7, Elaeis_758_6
262818:Elaeis_362_0, Elaeis_362_1
44067:Elaeis_1171_2, Elaeis_1171_1
245408:Elaeis_378_3, Elaeis_378_4
155569:Elaeis_280_6, Elaeis_280_5
149625:Elaeis_897_13, Elaeis_897_12
22623:Elaeis_2459_0, Elaeis_2459_1
129683:Elaeis_1171_3, Elaeis_1171_4, Elaeis_1171_5
15143:Elaeis_1007_0, Elaeis_1007_1
109827:Elaeis_88_0, Elaeis_88_1
133455:Elaeis_2238_5, Elaeis_2238_6
206218:Elaeis_194_11, Elaeis_194_10
263713:Elaeis_207_0, Elaeis_207_1
263499:Sabal_245_1, Sabal_245_0
161143:Elaeis_740_3, Elaeis_740_5
13442:Sabal_762_1, Sabal_762_2
250847:Elaeis_727_3, Elaeis_727_2
153837:Sabal_296_4, Sabal_296_3
263654:Elaeis_12_9, Elaeis_12_7
214425:Elaeis_1035_2, Elaeis_1035_1
230986:Elaeis_24_1, Elaeis_24_2
52793:Elaeis_964_6, Elaeis_964_5
116598:Elaeis_1025_0, Sabal_581_1
216839:Elaeis_1815_1, Elaeis_1815_3, Elaeis_1815_2
102818:Sabal_508_3, Sabal_508_2
176678:Elaeis_1025_8, Sabal_581_9
162681:Elaeis_369_11, Elaeis_369_10, Elaeis_369_13, Elaeis_369_14, Elaeis_369_16
261862:Elaeis_563_9, Elaeis_563_8
188415:Elaeis_12_6, Elaeis_12_5
53180:Elaeis_150_1, Elaeis_150_0
261804:Elaeis_226_0, Elaeis_226_4
95449:Elaeis_490_2, Elaeis_490_3
263503:Sabal_110_8, Sabal_110_7
188247:Sabal_17_3, Sabal_17_2
258073:Elaeis_305_7, Elaeis_305_6
237616:Elaeis_12_3, Elaeis_12_2
101587:Elaeis_609_10, Elaeis_609_11
250150:Elaeis_378_3, Elaeis_378_4
256801:Elaeis_1013_6, Elaeis_1013_5
186053:Elaeis_204_12, Elaeis_204_11, Elaeis_204_9
36823:Elaeis_609_2, Elaeis_609_0, Elaeis_609_1
161396:Elaeis_2291_7, Elaeis_2291_8
263676:Elaeis_874_0, Elaeis_874_1
82968:Elaeis_563_5, Elaeis_563_4
246524:Elaeis_1007_3, Elaeis_1007_4
32541:Elaeis_237_9, Elaeis_237_8
263512:Elaeis_24_4, Elaeis_24_5, Elaeis_24_3
70190:Elaeis_948_0, Elaeis_948_1
74375:Elaeis_1025_2, Sabal_581_3
77262:Elaeis_948_0, Elaeis_948_1
258666:Sabal_17_1, Sabal_17_0
263661:Elaeis_958_8, Elaeis_958_7, Elaeis_958_6
35396:Elaeis_680_2, Elaeis_680_1, Elaeis_680_0
34377:Elaeis_808_4, Elaeis_808_3
241000:Sabal_762_1, Sabal_762_2

[sample_1061 - contig orientation]
Elaeis_1815_5:-
Elaeis_1815_6:-
Elaeis_237_1:+
Elaeis_237_0:+
Elaeis_231_7:-
Elaeis_231_6:-
Elaeis_231_5:-
Elaeis_391_7:-
Elaeis_391_8:-
Elaeis_1877_3:-
Elaeis_1877_4:+
Sabal_581_10:-
Elaeis_1025_9:-
Elaeis_985_8:+
Elaeis_985_7:+
Elaeis_985_6:+
Elaeis_604_2:-
Elaeis_604_1:-
Elaeis_604_0:-
Elaeis_1168_4:-
Elaeis_1168_5:-
Elaeis_94_1:+
Elaeis_94_2:+
Sabal_736_2:+
Sabal_736_1:+
Elaeis_280_1:-
Elaeis_280_0:-
Elaeis_874_0:+
Elaeis_874_1:+
Elaeis_182_10:-
Elaeis_182_9:-
Elaeis_2561_1:+
Elaeis_2561_2:+
Elaeis_630_2:-
Elaeis_630_1:-
Sabal_148_4:-
Sabal_148_3:-
Elaeis_872_4:-
Elaeis_872_3:-
Sabal_110_0:+
Sabal_110_1:+
Sabal_296_11:+
Sabal_296_8:+
Elaeis_1201_2:-
Elaeis_1201_3:-
Elaeis_357_2:+
Elaeis_357_1:+
Elaeis_207_5:+
Elaeis_207_7:+
Elaeis_727_1:-
Elaeis_727_0:-
Elaeis_280_9:+
Elaeis_280_8:+
Elaeis_280_7:+
Elaeis_807_10:+
Elaeis_807_11:+
Sabal_790_0:-
Sabal_790_1:-
Elaeis_136_17:+
Elaeis_136_16:+
Elaeis_369_9:+
Elaeis_369_8:+
Elaeis_369_7:+
Elaeis_1064_1:+
Elaeis_1064_0:+
Elaeis_757_2:-
Elaeis_757_3:-
Elaeis_989_3:-
Elaeis_989_2:-
Elaeis_250_6:-
Elaeis_250_7:-
Elaeis_1025_2:+
Sabal_581_3:+
Sabal_82_0:+
Sabal_82_2:+
Elaeis_757_4:+
Elaeis_757_5:+
Elaeis_449_4:-
Elaeis_449_5:-
Elaeis_1017_4:-
Elaeis_1017_3:-
Elaeis_964_14:-
Elaeis_964_15:-
Elaeis_948_0:+
Elaeis_948_1:+
Elaeis_1020_5:-
Elaeis_1020_4:-
Elaeis_1020_6:-
Elaeis_1020_3:-
Sabal_240_0:-
Sabal_240_1:-
Elaeis_2056_3:-
Elaeis_2056_5:-
Elaeis_2056_4:-
Nypa_326_7:+
Nypa_326_6:+
Nypa_326_5:+
Sabal_825_5:+
Sabal_825_6:+
Elaeis_464_3:-
Elaeis_464_4:-
Elaeis_310_5:+
Elaeis_310_4:+
Elaeis_310_1:+
Elaeis_310_2:+
Elaeis_1025_2:+
Sabal_581_3:+
Elaeis_281_2:+
Elaeis_281_1:+
Elaeis_1197_8:+
Elaeis_1197_6:+
Elaeis_1197_7:+
Elaeis_257_2:-
Elaeis_257_1:-
Elaeis_257_0:+
Elaeis_84_12:-
Elaeis_84_13:-
Elaeis_7_4:+
Elaeis_7_5:+
Sabal_267_9:+
Sabal_267_10:+
Elaeis_863_4:-
Elaeis_863_5:-
Elaeis_305_2:-
Elaeis_305_1:-
Elaeis_758_7:-
Elaeis_758_6:-
Elaeis_362_0:-
Elaeis_362_1:-
Elaeis_1171_2:+
Elaeis_1171_1:-
Elaeis_378_3:+
Elaeis_378_4:+
Elaeis_280_6:-
Elaeis_280_5:-
Elaeis_897_13:+
Elaeis_897_12:+
Elaeis_2459_0:-
Elaeis_2459_1:-
Elaeis_1171_3:-
Elaeis_1171_4:+
Elaeis_1171_5:-
Elaeis_1007_0:-
Elaeis_1007_1:-
Elaeis_88_0:-
Elaeis_88_1:-
Elaeis_2238_5:+
Elaeis_2238_6:+
Elaeis_194_11:-
Elaeis_194_10:-
Elaeis_207_0:-
Elaeis_207_1:-
Sabal_245_1:+
Sabal_245_0:+
Elaeis_740_3:+
Elaeis_740_5:+
Sabal_762_1:+
Sabal_762_2:+
Elaeis_727_3:+
Elaeis_727_2:+
Sabal_296_4:+
Sabal_296_3:+
Elaeis_12_9:-
Elaeis_12_7:-
Elaeis_1035_2:+
Elaeis_1035_1:+
Elaeis_24_1:-
Elaeis_24_2:-
Elaeis_964_6:+
Elaeis_964_5:+
Elaeis_1025_0:-
Sabal_581_1:-
Elaeis_1815_1:-
Elaeis_1815_3:-
Elaeis_1815_2:-
Sabal_508_3:-
Sabal_508_2:-
Elaeis_1025_8:+
Sabal_581_9:+
Elaeis_369_11:-
Elaeis_369_10:-
Elaeis_369_13:-
Elaeis_369_14:-
Elaeis_369_16:-
Elaeis_563_9:-
Elaeis_563_8:-
Elaeis_12_6:-
Elaeis_12_5:-
Elaeis_150_1:-
Elaeis_150_0:-
Elaeis_226_0:+
Elaeis_226_4:+
Elaeis_490_2:+
Elaeis_490_3:+
Sabal_110_8:-
Sabal_110_7:-
Sabal_17_3:-
Sabal_17_2:-
Elaeis_305_7:-
Elaeis_305_6:-
Elaeis_12_3:+
Elaeis_12_2:+
Elaeis_609_10:-
Elaeis_609_11:-
Elaeis_378_3:+
Elaeis_378_4:+
Elaeis_1013_6:+
Elaeis_1013_5:+
Elaeis_204_12:-
Elaeis_204_11:-
Elaeis_204_9:-
Elaeis_609_2:+
Elaeis_609_0:+
Elaeis_609_1:+
Elaeis_2291_7:+
Elaeis_2291_8:+
Elaeis_874_0:+
Elaeis_874_1:+
Elaeis_563_5:+
Elaeis_563_4:+
Elaeis_1007_3:+
Elaeis_1007_4:+
Elaeis_237_9:+
Elaeis_237_8:+
Elaeis_24_4:+
Elaeis_24_5:+
Elaeis_24_3:+
Elaeis_948_0:+
Elaeis_948_1:+
Elaeis_1025_2:+
Sabal_581_3:+
Elaeis_948_0:+
Elaeis_948_1:+
Sabal_17_1:-
Sabal_17_0:-
Elaeis_958_8:-
Elaeis_958_7:-
Elaeis_958_6:-
Elaeis_680_2:+
Elaeis_680_1:+
Elaeis_680_0:+
Elaeis_808_4:+
Elaeis_808_3:+
Sabal_762_1:+
Sabal_762_2:+

[sample_1063 - probes hitting multiple contigs]
Elaeis_369_10:250842, 509922, 157061, 204814
Elaeis_31_1:292595, 468287, 203828, 141887, 474956
Elaeis_197_2:288900, 107362, 587507, 286827, 214715, 22314, 52534
Sabal_703_6:272193, 233703
Sabal_703_7:126264, 282080
Elaeis_897_13:424434, 424433
Sabal_703_1:40038, 86477, 163041
Elaeis_12_4:264092, 295507, 369409, 87772, 87771, 142446, 566617, 434636, 114976
Sabal_61_4:200232, 377520, 281991, 488620, 196980
Sabal_252_5:255964, 70272, 67261, 17037, 263996, 89510, 303098
Sabal_252_4:292975, 29949, 117133, 485827, 111129, 7552
Elaeis_429_0:264227, 118809, 475443
Elaeis_332_4:44445, 171425
Sabal_120_0:380454, 342527
Elaeis_717_8:38833, 79415, 8370
Elaeis_1901_6:469886, 451774, 477685
Elaeis_1615_0:458577, 593471
Elaeis_1877_3:543502, 15145
Elaeis_785_2:269364, 279217
Elaeis_785_1:68762, 325911, 325912, 429403, 474692, 429404, 593725, 579120, 366616
Elaeis_874_0:364118, 593925
Elaeis_874_1:8012, 593925
Elaeis_139_3:457556, 499903, 299426, 122635
Elaeis_785_3:292349, 542109, 188284, 172294, 200043, 446977, 163155
Elaeis_2561_1:415707, 215513
Phoenix_252_1:420771, 52268, 582701, 589802, 579133, 65736, 73918
Elaeis_785_0:54703, 47171, 125819, 397163, 421054
Phoenix_252_7:46785, 104362, 485204, 396770
Sabal_215_0:593434, 277358
Sabal_215_1:502118, 34643
Sabal_950_3:395547, 388596
Elaeis_164_0:280178, 314059
Elaeis_164_5:379544, 545139
Elaeis_207_5:160514, 419558
Elaeis_204_0:363361, 205631, 509187
Sabal_245_11:265092, 20830, 548043, 420576
Elaeis_855_2:473401, 376762, 552484, 506353, 109189, 156474, 490477, 244827, 183356, 249589
Elaeis_201_1:338925, 515737
Elaeis_94_6:530176, 196358, 278105, 277381, 296269, 501492
Elaeis_340_4:240259, 383468, 397346, 579019, 443831
Elaeis_1171_2:87201, 541227, 391973, 149008, 556039, 343580
Elaeis_1171_3:176233, 579536, 533934, 8421, 365447, 443129
Elaeis_629_7:593805, 299768
Elaeis_282_1:312923, 534918, 336644, 383361, 496525, 63920, 502597, 412994, 134637, 438056, 488998, 395938
Elaeis_1171_4:2869, 307816, 37111, 27889
Elaeis_282_2:593883, 492077
Elaeis_378_3:290820, 279739
Elaeis_2459_0:329447, 531988, 498571, 454686, 281778, 25295, 148632, 14014, 33270, 182106, 281779, 6065, 140812, 431396, 478035, 442806, 182107, 67918, 396305, 189114, 408340
Elaeis_282_9:594035, 109380
Elaeis_1013_6:57632, 442408
Elaeis_1013_5:296582, 459633
Elaeis_808_2:215772, 592413
Elaeis_637_1:130120, 130119, 121936, 481941, 334882, 439986, 584724, 580983, 387119, 584723
Elaeis_363_0:156587, 157129
Elaeis_150_2:574679, 97053
Elaeis_150_0:447087, 36586, 63882, 324684
Elaeis_150_5:357891, 594077, 77093, 460908, 478493
Elaeis_150_4:593878, 550983
Elaeis_429_2:166417, 251759
Elaeis_429_3:537348, 18960
Sabal_252_7:471262, 125295, 55321, 114381, 459849, 403910, 519646, 475872, 388906, 361993, 55322, 55235, 96519, 79358, 267324, 273680, 343792, 584169, 202692, 562858, 95918, 594112, 57620
Sabal_252_6:517203, 506812, 135073, 36610
Sabal_252_1:340980, 332931
Sabal_252_0:534498, 163181, 168669, 212367, 18929
Elaeis_429_4:508137, 391729, 44883
Elaeis_429_5:569848, 196944
Elaeis_290_0:443934, 35544, 164127, 529099, 489576, 247456, 479281, 593207, 593206, 46862, 506097, 181327, 434296, 51710, 508627, 38567, 228101, 478577, 368250, 35194, 451819, 137766, 504197, 593957, 278438, 313707, 178027, 236879, 178028
Elaeis_290_1:221959, 480532, 131717, 441559, 50088, 335531, 400614, 207467, 353818, 82351, 513792, 76250, 229339, 462654, 464167, 393562, 393563, 110299, 169647, 162733, 494109, 301302, 244153, 258760, 125820, 477340, 100606, 303327, 387502, 85651, 36397, 201360, 548765
Elaeis_290_2:221740, 308893, 128147, 475359, 429149, 337852, 134199, 300485, 36129, 226619, 107292, 483218, 562803, 425385, 133420, 415775, 226620, 86163, 306236, 553985, 444231, 253438, 78073, 232067, 194861
Elaeis_1035_0:191749, 205920, 102265, 17285, 329181, 517401, 591718, 316909, 312712, 345243, 479381, 479382, 205934, 517399, 205918, 158902, 214495, 517392, 102266, 205917, 261099, 220159, 594016, 81993, 84933, 205921
Elaeis_340_2:457824, 540307, 136348, 244310, 317561, 147858, 273146, 301986, 189341, 370539, 336369, 137778, 321185, 589502, 148074, 125964, 429121, 365948, 475136, 535457, 109854, 218573, 357963, 35037, 582762, 466214, 4399, 288331, 30417, 254316, 269251, 269252, 81995, 227543
Elaeis_340_3:475373, 475374, 296095, 494361
Elaeis_340_1:386436, 347433, 426623, 288926, 143173, 572950, 383461, 225040, 549017, 310774
Elaeis_290_8:288597, 258056, 288598, 368293, 96932, 465639, 400553, 456512, 557564, 474794, 106653, 3121, 538652, 256594, 192424, 562946, 510032, 173996, 496927, 276018, 525538, 130160
Elaeis_2339_3:191993, 497234, 32738
Elaeis_2339_2:593682, 367704
Elaeis_757_5:544011, 589835, 560612, 560611, 165783, 36481, 281042, 304062, 309637, 193586, 27988
Elaeis_757_2:385857, 75238, 312524, 358954, 63728, 202466, 327610, 272735, 164029, 115346, 339769, 111741, 549984, 71358, 139854, 481619, 8015, 196047
Elaeis_757_3:260713, 36064, 482043, 254601, 590942
Elaeis_2370_2:89762, 125345
Elaeis_757_1:420350, 589379, 351678, 131315
Elaeis_1801_5:255825, 567487, 220160, 312959
Elaeis_757_0:496911, 486543, 69470
Elaeis_484_1:131305, 252384, 90525, 433876, 60163, 206126
Elaeis_673_16:498742, 212156
Sabal_180_3:203470, 60216, 220761, 380696, 581649, 117696, 261867, 20851, 508612, 216218
Elaeis_280_2:193389, 208958
Elaeis_1020_7:277903, 494187, 593759
Elaeis_1020_3:593783, 420293
Elaeis_1197_5:229273, 102407, 338095, 305132, 375684, 589008, 492026
Sabal_743_1:221936, 247420, 150489
Elaeis_277_2:338884, 93425, 593209, 119230, 301216, 514635
Sabal_762_5:121799, 98516, 239412, 313989
Sabal_762_4:459772, 145502, 522436
Sabal_762_1:274327, 593776
Sabal_762_0:264529, 367842
Sabal_762_3:307982, 267570, 241409
Sabal_762_2:274327, 593776
Elaeis_164_10:16902, 39599
Elaeis_250_5:6039, 578853, 255251
Elaeis_250_6:176930, 269663
Elaeis_250_0:587954, 468365, 170326
Elaeis_250_1:412252, 320252, 182257, 275907, 358552, 234205
Elaeis_563_9:549799, 593734
Elaeis_514_1:437755, 55346, 4529, 581243
Elaeis_855_0:308402, 368459, 559551, 408438, 504535, 160340, 416943, 320346, 140798, 349594, 287584, 552003, 163247, 364810, 273787, 565426
Elaeis_252_1:456553, 25579
Sabal_296_4:10857, 45793, 482493, 189071, 178532, 445189, 258951
Elaeis_362_4:555356, 562186, 187348, 338597, 272279
Elaeis_122_11:196671, 476913, 190695, 476914, 294802
Elaeis_362_2:287706, 60486, 310127, 407110, 593717, 359786, 359785
Elaeis_362_0:60230, 269806, 104957, 245033, 272137, 212254, 118303, 160590, 278931, 211265, 370607, 441503
Elaeis_362_1:538027, 31594, 109018, 327041, 296306, 282315
Elaeis_863_4:267830, 115278, 203722, 505319
Elaeis_863_6:436106, 129679, 341362, 325402
Elaeis_863_0:58792, 91528, 186158, 508551, 152809
Elaeis_863_1:309061, 458504
Elaeis_2164_1:593674, 81836, 81835
Elaeis_2164_4:593780, 104500, 132473
Sabal_581_3:232668, 33049, 33050, 214906, 573526, 382766
Elaeis_1025_2:232668, 33049, 33050, 214906, 573526, 382766
Sabal_308_0:554312, 26208
Sabal_148_0:399963, 453759
Elaeis_83_11:63293, 258581, 264000, 479958, 114401
Elaeis_964_0:193434, 115947
Elaeis_83_12:112244, 504942, 202575, 447912, 38839
Elaeis_89_5:188400, 437386, 160332
Phoenix_225_8:34415, 105566
Phoenix_225_6:491949, 131690, 325607, 104805, 325608
Sabal_886_1:139938, 534011
Sabal_886_4:391097, 177030
Elaeis_194_11:406761, 406762, 169799, 356914
Elaeis_194_10:271463, 472042, 494966, 110194, 593716
Elaeis_310_0:216513, 395519, 305944
Elaeis_822_2:222838, 222837
Sabal_180_1:594109, 163107
Elaeis_948_0:252306, 573398, 180012, 399821
Elaeis_948_1:271392, 497380, 252306, 573398, 383994, 399821, 180012
Elaeis_24_2:386061, 408970, 408971, 384765, 430503, 23297
Elaeis_727_10:123372, 347367, 57888, 309446
Elaeis_83_1:128838, 458982, 199359, 303796, 290206, 580609, 294014, 589698, 95374, 384970, 19791, 254798
Elaeis_1171_5:131268, 306120
Sabal_32_4:349181, 154034
Elaeis_576_12:260238, 517717, 233325, 475279, 160020, 298768, 307661, 580241
Elaeis_883_2:70374, 407275, 92935
Sabal_148_2:284733, 7878, 75950
Nypa_326_6:517021, 584385, 14275
Sabal_334_4:468601, 126272, 124663, 72109, 276054, 288668
Sabal_334_3:401290, 290850
Elaeis_1168_5:61267, 484395, 127694
Elaeis_378_4:290820, 279739
Sabal_82_2:522971, 211418
Sabal_728_2:120336, 120337, 26899
Sabal_736_7:552308, 196306
Sabal_736_5:265000, 591702
Elaeis_1119_1:593924, 557485, 21665, 585714, 21666, 469099
Elaeis_1119_2:118084, 396424, 521015, 521014, 429365, 377603, 360709, 452730, 346878
Elaeis_1119_3:401377, 458083, 246510, 458082, 267377
Elaeis_1050_7:125059, 553248
Elaeis_2388_0:109213, 151274, 593982
Elaeis_2388_3:257049, 573606
Elaeis_2388_4:153864, 463955, 149438
Elaeis_83_8:351359, 351358
Elaeis_1052_0:406750, 173391
Elaeis_204_12:67736, 559479
Elaeis_391_8:25533, 322805, 154635, 55390, 444334, 514811, 10717, 175998, 193604
Elaeis_391_9:4800, 215970, 348901, 394094, 316545, 193264, 436688, 182989, 307043, 45497, 456732, 54224, 357275, 420877, 73587, 42583, 502417, 349, 219817, 27610
Elaeis_83_3:216263, 371037, 118088, 118089, 371038, 211094, 433708
Elaeis_257_0:189178, 211905
Elaeis_989_5:76530, 210691, 171734
Elaeis_226_1:556767, 301872, 302419, 186613, 293868, 489419, 174357, 366691, 434141, 161072, 36104, 21590
Elaeis_673_0:465098, 29221, 455461, 575184

[sample_1063 - contigs hitting multiple probes]
78911:Elaeis_280_6, Elaeis_280_5
415707:Elaeis_2561_1, Elaeis_2561_2
594054:Elaeis_1842_1, Elaeis_1842_2
225361:Elaeis_609_2, Elaeis_609_0
553189:Elaeis_12_6, Elaeis_12_5
40414:Elaeis_2291_7, Elaeis_2291_8
55910:Elaeis_1025_1, Sabal_581_2
392679:Elaeis_7_4, Elaeis_7_5
315595:Elaeis_204_11, Elaeis_204_9, Elaeis_204_8
39719:Elaeis_305_2, Elaeis_305_1
305582:Elaeis_237_9, Elaeis_237_8
593925:Elaeis_874_0, Elaeis_874_1
293209:Elaeis_357_2, Elaeis_357_1
252306:Elaeis_948_0, Elaeis_948_1
110665:Elaeis_84_2, Elaeis_84_1
220422:Elaeis_740_3, Elaeis_740_5
67305:Elaeis_604_1, Elaeis_604_0
573526:Elaeis_1025_2, Sabal_581_3
159778:Elaeis_1007_3, Elaeis_1007_4
593938:Elaeis_680_2, Elaeis_680_1
82027:Elaeis_449_4, Elaeis_449_5
419558:Elaeis_207_5, Elaeis_207_7
84706:Elaeis_958_7, Elaeis_958_6
243656:Sabal_790_0, Sabal_790_1
337887:Elaeis_310_4, Elaeis_310_1, Elaeis_310_2
163439:Elaeis_1201_2, Elaeis_1201_3
197:Elaeis_464_3, Elaeis_464_4
594035:Elaeis_282_7, Elaeis_282_9, Elaeis_282_8
594034:Elaeis_2363_8, Elaeis_2363_10
594037:Elaeis_609_10, Elaeis_609_11
399930:Elaeis_727_3, Elaeis_727_2
382766:Elaeis_1025_2, Sabal_581_3
122741:Elaeis_231_7, Elaeis_231_6, Elaeis_231_5
171425:Elaeis_332_5, Elaeis_332_4
382415:Elaeis_958_9, Elaeis_958_8
211905:Elaeis_257_2, Elaeis_257_1, Elaeis_257_0
232668:Elaeis_1025_2, Sabal_581_3
106126:Elaeis_727_1, Elaeis_727_0
158648:Sabal_110_0, Sabal_110_1
261752:Elaeis_38_6, Elaeis_38_5
553074:Elaeis_758_9, Elaeis_758_8
182442:Elaeis_673_13, Elaeis_673_12, Elaeis_673_14
279739:Elaeis_378_3, Elaeis_378_4
192094:Sabal_308_3, Sabal_308_2
593682:Elaeis_2339_1, Elaeis_2339_2
593684:Elaeis_1035_2, Elaeis_1035_1
74842:Elaeis_1025_8, Sabal_581_9
573398:Elaeis_948_0, Elaeis_948_1
344146:Elaeis_964_14, Elaeis_964_15
496600:Elaeis_989_3, Elaeis_989_2
110685:Elaeis_88_0, Elaeis_88_1
298405:Sabal_148_4, Sabal_148_3
411214:Elaeis_182_10, Elaeis_182_9
214906:Elaeis_1025_2, Sabal_581_3
593713:Sabal_245_1, Sabal_245_0
43913:Elaeis_1017_4, Elaeis_1017_3
112562:Elaeis_136_7, Elaeis_136_5
587215:Elaeis_1815_1, Elaeis_1815_3, Elaeis_1815_2
531050:Elaeis_964_6, Elaeis_964_5
399821:Elaeis_948_0, Elaeis_948_1
594003:Elaeis_807_10, Elaeis_807_11
593965:Elaeis_369_14, Elaeis_369_17, Elaeis_369_16
180012:Elaeis_948_0, Elaeis_948_1
189071:Sabal_296_4, Sabal_296_1, Sabal_296_3, Sabal_296_2
517021:Nypa_326_6, Nypa_326_5
450859:Elaeis_1197_8, Elaeis_1197_6, Elaeis_1197_7
593676:Elaeis_1052_2, Elaeis_1052_1
452789:Sabal_790_4, Sabal_790_3
274214:Elaeis_280_9, Elaeis_280_8, Elaeis_280_7
593743:Elaeis_94_1, Elaeis_94_2
98996:Elaeis_1025_0, Sabal_581_1
18128:Elaeis_12_3, Elaeis_12_2
222003:Elaeis_1201_0, Elaeis_1201_1
33049:Elaeis_1025_2, Sabal_581_3
277893:Elaeis_872_4, Elaeis_872_3
178634:Elaeis_207_0, Elaeis_207_1
388547:Elaeis_369_9, Elaeis_369_8, Elaeis_369_7
274327:Sabal_762_1, Sabal_762_2
30036:Sabal_825_5, Sabal_825_6
15145:Elaeis_1877_3, Elaeis_1877_4
162953:Sabal_215_6, Sabal_215_5
1096:Sabal_17_3, Sabal_17_2
459107:Elaeis_305_7, Elaeis_305_6
593783:Elaeis_1020_5, Elaeis_1020_4, Elaeis_1020_3
139569:Elaeis_1815_5, Elaeis_1815_6
480844:Elaeis_563_5, Elaeis_563_4
61959:Elaeis_136_17, Elaeis_136_16
33050:Elaeis_1025_2, Sabal_581_3
283165:Elaeis_808_4, Elaeis_808_3
593893:Sabal_508_3, Sabal_508_2
309951:Elaeis_1017_2, Elaeis_1017_1
593776:Sabal_762_1, Sabal_762_2
487216:Elaeis_293_4, Elaeis_293_3
593941:Sabal_267_9, Sabal_267_10
365117:Elaeis_2238_5, Elaeis_2238_6
487037:Elaeis_948_2, Elaeis_948_3
93889:Elaeis_490_2, Elaeis_490_3
594046:Sabal_110_8, Sabal_110_7
549799:Elaeis_563_7, Elaeis_563_9, Elaeis_563_8
400464:Elaeis_24_4, Elaeis_24_5
156471:Sabal_240_0, Sabal_240_1
325602:Elaeis_1007_0, Elaeis_1007_1
473942:Sabal_736_0, Sabal_736_1
466290:Elaeis_84_12, Elaeis_84_13
290820:Elaeis_378_3, Elaeis_378_4
57426:Elaeis_2056_3, Elaeis_2056_1, Elaeis_2056_0, Elaeis_2056_5, Elaeis_2056_4
310987:Elaeis_985_7, Elaeis_985_6

[sample_1063 - contig orientation]
Elaeis_280_6:-
Elaeis_280_5:-
Elaeis_2561_1:-
Elaeis_2561_2:-
Elaeis_1842_1:-
Elaeis_1842_2:-
Elaeis_609_2:+
Elaeis_609_0:+
Elaeis_12_6:-
Elaeis_12_5:-
Elaeis_2291_7:+
Elaeis_2291_8:+
Elaeis_1025_1:+
Sabal_581_2:+
Elaeis_7_4:-
Elaeis_7_5:-
Elaeis_204_11:-
Elaeis_204_9:-
Elaeis_204_8:-
Elaeis_305_2:-
Elaeis_305_1:-
Elaeis_237_9:+
Elaeis_237_8:+
Elaeis_874_0:+
Elaeis_874_1:+
Elaeis_357_2:-
Elaeis_357_1:-
Elaeis_948_0:+
Elaeis_948_1:+
Elaeis_84_2:-
Elaeis_84_1:-
Elaeis_740_3:+
Elaeis_740_5:+
Elaeis_604_1:+
Elaeis_604_0:+
Elaeis_1025_2:+
Sabal_581_3:+
Elaeis_1007_3:-
Elaeis_1007_4:-
Elaeis_680_2:+
Elaeis_680_1:+
Elaeis_449_4:+
Elaeis_449_5:+
Elaeis_207_5:-
Elaeis_207_7:-
Elaeis_958_7:+
Elaeis_958_6:+
Sabal_790_0:-
Sabal_790_1:-
Elaeis_310_4:+
Elaeis_310_1:+
Elaeis_310_2:+
Elaeis_1201_2:-
Elaeis_1201_3:-
Elaeis_464_3:-
Elaeis_464_4:-
Elaeis_282_7:+
Elaeis_282_9:+
Elaeis_282_8:+
Elaeis_2363_8:-
Elaeis_2363_10:-
Elaeis_609_10:-
Elaeis_609_11:-
Elaeis_727_3:-
Elaeis_727_2:-
Elaeis_1025_2:+
Sabal_581_3:+
Elaeis_231_7:-
Elaeis_231_6:-
Elaeis_231_5:-
Elaeis_332_5:+
Elaeis_332_4:+
Elaeis_958_9:-
Elaeis_958_8:-
Elaeis_257_2:-
Elaeis_257_1:-
Elaeis_257_0:+
Elaeis_1025_2:+
Sabal_581_3:+
Elaeis_727_1:+
Elaeis_727_0:+
Sabal_110_0:-
Sabal_110_1:-
Elaeis_38_6:+
Elaeis_38_5:+
Elaeis_758_9:-
Elaeis_758_8:-
Elaeis_673_13:-
Elaeis_673_12:-
Elaeis_673_14:-
Elaeis_378_3:+
Elaeis_378_4:+
Sabal_308_3:+
Sabal_308_2:+
Elaeis_2339_1:-
Elaeis_2339_2:+
Elaeis_1035_2:-
Elaeis_1035_1:-
Elaeis_1025_8:+
Sabal_581_9:+
Elaeis_948_0:+
Elaeis_948_1:+
Elaeis_964_14:+
Elaeis_964_15:+
Elaeis_989_3:-
Elaeis_989_2:-
Elaeis_88_0:-
Elaeis_88_1:-
Sabal_148_4:+
Sabal_148_3:+
Elaeis_182_10:-
Elaeis_182_9:-
Elaeis_1025_2:+
Sabal_581_3:+
Sabal_245_1:+
Sabal_245_0:+
Elaeis_1017_4:-
Elaeis_1017_3:-
Elaeis_136_7:+
Elaeis_136_5:+
Elaeis_1815_1:-
Elaeis_1815_3:-
Elaeis_1815_2:-
Elaeis_964_6:-
Elaeis_964_5:-
Elaeis_948_0:+
Elaeis_948_1:+
Elaeis_807_10:+
Elaeis_807_11:+
Elaeis_369_14:-
Elaeis_369_17:-
Elaeis_369_16:-
Elaeis_948_0:+
Elaeis_948_1:+
Sabal_296_4:+
Sabal_296_1:-
Sabal_296_3:-
Sabal_296_2:-
Nypa_326_6:+
Nypa_326_5:+
Elaeis_1197_8:-
Elaeis_1197_6:-
Elaeis_1197_7:-
Elaeis_1052_2:+
Elaeis_1052_1:+
Sabal_790_4:+
Sabal_790_3:+
Elaeis_280_9:+
Elaeis_280_8:+
Elaeis_280_7:+
Elaeis_94_1:-
Elaeis_94_2:-
Elaeis_1025_0:-
Sabal_581_1:-
Elaeis_12_3:+
Elaeis_12_2:+
Elaeis_1201_0:-
Elaeis_1201_1:-
Elaeis_1025_2:+
Sabal_581_3:+
Elaeis_872_4:-
Elaeis_872_3:-
Elaeis_207_0:+
Elaeis_207_1:+
Elaeis_369_9:-
Elaeis_369_8:-
Elaeis_369_7:-
Sabal_762_1:+
Sabal_762_2:+
Sabal_825_5:-
Sabal_825_6:-
Elaeis_1877_3:+
Elaeis_1877_4:+
Sabal_215_6:-
Sabal_215_5:-
Sabal_17_3:-
Sabal_17_2:-
Elaeis_305_7:+
Elaeis_305_6:+
Elaeis_1020_5:+
Elaeis_1020_4:+
Elaeis_1020_3:+
Elaeis_1815_5:-
Elaeis_1815_6:-
Elaeis_563_5:-
Elaeis_563_4:-
Elaeis_136_17:-
Elaeis_136_16:-
Elaeis_1025_2:+
Sabal_581_3:+
Elaeis_808_4:+
Elaeis_808_3:+
Sabal_508_3:-
Sabal_508_2:-
Elaeis_1017_2:-
Elaeis_1017_1:-
Sabal_762_1:+
Sabal_762_2:+
Elaeis_293_4:+
Elaeis_293_3:+
Sabal_267_9:-
Sabal_267_10:-
Elaeis_2238_5:-
Elaeis_2238_6:-
Elaeis_948_2:-
Elaeis_948_3:-
Elaeis_490_2:-
Elaeis_490_3:-
Sabal_110_8:-
Sabal_110_7:-
Elaeis_563_7:+
Elaeis_563_9:+
Elaeis_563_8:+
Elaeis_24_4:-
Elaeis_24_5:-
Sabal_240_0:+
Sabal_240_1:+
Elaeis_1007_0:+
Elaeis_1007_1:+
Sabal_736_0:+
Sabal_736_1:+
Elaeis_84_12:-
Elaeis_84_13:-
Elaeis_378_3:+
Elaeis_378_4:+
Elaeis_2056_3:+
Elaeis_2056_1:+
Elaeis_2056_0:+
Elaeis_2056_5:+
Elaeis_2056_4:+
Elaeis_985_7:+
Elaeis_985_6:+

[sample_1064 - probes hitting multiple contigs]
Elaeis_989_6:350883, 332440, 42525
Elaeis_793_1:520553, 494522
Sabal_703_6:311768, 453117
Sabal_703_7:527719, 631560
Elaeis_237_0:49338, 608813
Elaeis_164_13:678712, 692318
Sabal_252_5:2763, 93280, 536572, 482362, 104731, 274760, 274761, 104299, 143553
Sabal_252_4:385424, 340810, 628826, 34647, 457164, 603918, 31415
Sabal_252_7:564056, 125467, 361848, 194585, 367202, 219869, 318034, 545615, 585963, 367201, 20317, 64670, 64671, 493150, 59586, 166774, 358814, 272530, 170291, 14067, 548860, 15562, 370834, 307452, 493149, 241486, 553959, 448321, 590492, 681306
Elaeis_332_4:443855, 137600
Elaeis_429_1:132227, 614138, 357777, 394942
Sabal_581_3:455256, 392366, 31153, 445552, 38302
Sabal_581_1:276899, 692317
Elaeis_680_7:87046, 38017, 64501, 113175, 66206
Elaeis_1877_3:75519, 64441
Elaeis_1877_5:154628, 243923
Elaeis_1877_4:75519, 420627
Elaeis_785_2:148179, 85754, 481639, 341334, 589778, 343492, 95629
Elaeis_785_1:321137, 280634, 377314, 475411, 415704, 664344, 239360, 39426, 42347, 40651, 294640, 589592, 574160, 625026, 265663, 237539, 243666, 249898, 177710, 317660, 82265, 440836, 585438, 99506, 99505, 427016, 130555, 134971, 531417, 540370, 182466, 456695, 501439, 80158, 574054, 675348, 323084, 520217, 486177, 512924, 35339, 457673, 417937, 11777, 596135
Elaeis_874_9:685376, 294539
Elaeis_874_0:225470, 628370
Elaeis_874_1:225470, 628370
Elaeis_785_3:232614, 59741, 150378, 116540, 648989, 297155, 126935, 239251, 230126, 303372, 460327, 82079, 596611, 489399, 325537, 326074, 602617, 509515, 226932, 69365, 322628, 297779, 361285, 409465, 220409, 92561, 291373, 170397, 210144, 639459, 368261, 667206, 227617, 105598, 288981, 419768, 375666, 597186, 377095, 566534
Elaeis_218_1:65223, 118071, 457317, 203201
Phoenix_252_1:470711, 300742, 103665, 306906, 86234, 58442, 93987, 617944, 165738, 230866, 473074
Elaeis_785_0:655533, 634009, 504809, 401008, 76933, 320483, 398009, 475005, 588675
Elaeis_226_7:81456, 545127, 470820, 164726, 101848, 146121, 530611, 434954, 629116
Sabal_215_0:692311, 598623
Sabal_215_1:98935, 449907, 602063
Sabal_215_5:72684, 574009
Elaeis_164_5:671422, 117266
Elaeis_182_10:559461, 363287, 48129, 451039, 686331
Elaeis_204_6:413992, 106691
Elaeis_204_5:639438, 406010, 38340
Elaeis_204_0:301922, 360325, 603810, 9942, 36065, 269794, 235622, 269978, 341622, 274420
Elaeis_1842_1:233073, 421358
Elaeis_269_4:255297, 148747, 587341
Elaeis_855_0:483647, 658223, 658222, 685139, 348376, 31410, 308650, 274641, 383147, 428495, 15596, 659003
Elaeis_340_4:51704, 52050, 442022, 446403, 364450, 565974, 124138, 423658, 185305, 315395, 692345
Elaeis_1171_2:57711, 519984, 511174
Elaeis_1171_3:9726, 564108, 456421, 350773
Elaeis_629_7:130103, 244020
Elaeis_282_1:344611, 510234, 457609, 457610, 460466, 269492, 305761, 223560, 85412
Elaeis_1171_4:9726, 3295, 299764
Elaeis_282_2:444033, 347991, 100294, 692309
Elaeis_378_3:204227, 122020, 301169, 301168, 454184, 458246
Elaeis_2459_0:296287, 454688, 638485, 454687, 453833, 505053, 332264, 560241, 84390, 266915, 433246, 396770, 19172, 16282, 84389, 161541, 547950, 7007
Elaeis_378_4:342800, 458246
Elaeis_637_1:656489, 244058, 630283, 193232, 281954, 111512, 28689, 477235, 497309, 496022, 393976
Elaeis_363_0:607030, 269748
Elaeis_150_2:613328, 537287, 567918
Elaeis_150_1:68597, 218776
Elaeis_429_2:380770, 6885
Elaeis_429_3:201355, 68055
Elaeis_429_0:285152, 164031
Sabal_252_6:242944, 98228, 104053, 670430, 219575
Sabal_252_1:666242, 666243, 344553, 31708, 443263, 23730
Sabal_252_0:573986, 680416, 398281, 623218
Elaeis_290_0:130547, 395585, 395586, 375796, 424749, 512223, 71738, 136516, 236813, 611025, 391016, 10552, 6876, 365015, 158144, 6875, 34557, 390613, 426469, 387852, 70158, 378499, 539304, 216535, 458496, 539725, 485474, 298570, 332359, 263530, 386473, 662536, 507679, 611482, 454125, 430231, 526158, 395245, 131824, 357557, 459681, 115194, 615768, 71849, 667509, 549263, 484388, 207742, 667892, 404701, 340146, 300600, 682504, 434464, 384357, 89484, 588751, 286550, 265106, 188433
Elaeis_290_1:504074, 179729, 688820, 451166, 609694, 120031, 457741, 489693, 497610, 506090, 659548, 604842, 454422, 417353, 407830, 462494, 520205, 298935, 600342, 568196, 476421, 476760, 560021, 95541, 342161, 238331, 83046, 416209, 163782, 448598, 59688, 435606, 628966, 80935, 634816, 49319, 219778, 13682, 224590, 330203, 557004, 557191, 617689, 636527, 650366, 310041, 607886, 179290, 499778, 257717, 92002, 6030, 329977
Elaeis_290_2:285821, 285820, 571405, 387814, 584030, 381456, 642927, 597805, 553365, 553366, 595208, 162408, 592260, 98537, 484338, 360844, 163210
Elaeis_1035_0:118985, 557966, 118987, 557961, 550012, 61428, 476911, 308629, 239061, 239055, 509783, 239054, 184901, 504836, 602518, 468272, 222807, 16165, 16164, 128476, 602514, 602516, 174998, 513076, 61429, 557959, 349732, 82689, 82688, 557950, 101905, 38828, 95635, 239059, 95637, 239057, 331925, 383444, 383445, 308630, 5429, 567164, 20048, 557967, 230934, 484359, 661731, 95634, 157307, 150995
Elaeis_340_2:400262, 502493, 357871, 163418, 309362, 55957, 513006, 479532, 565973, 163928, 253748, 347345, 460231, 127032, 84812, 625453, 335371, 516328, 552083, 128013, 259518, 655246, 658764, 565728, 431607, 39356, 21152, 618785, 563682, 343011, 411416, 322683, 17587, 300059, 434400, 15497, 97156, 177457
Elaeis_340_3:476335, 632579, 281430, 377396, 359913, 79575, 390292, 215457, 481309, 56055, 67422, 142583, 72643, 78505, 103559, 425948, 262564, 289675, 527952
Elaeis_340_1:88752, 411066, 88751, 512571, 404867, 149339
Elaeis_290_8:178927, 325183, 406636, 312454, 437688, 61489, 341003, 529827, 390484, 547184, 113322, 578328, 25142, 439264, 655223, 323851, 304938, 197359, 186840, 88272, 402393, 274853
Elaeis_2339_3:407362, 459579
Elaeis_2370_6:303711, 544378, 509510, 251605, 87721, 207378, 45473, 571080, 144137
Elaeis_757_5:30657, 223452, 223453
Elaeis_757_2:616732, 317464, 193857, 357610, 419061, 130637, 385195, 427278, 517786, 490795, 430585, 559493, 78800, 198205, 565425, 421671, 382250, 614238, 290961, 334609, 71278, 71279, 492160
Elaeis_757_3:689075, 231046, 416309, 78655, 518508, 633502, 231047
Elaeis_757_0:484288, 231202
Elaeis_2370_3:376213, 527268
Elaeis_484_1:120766, 152565, 492950, 150950, 266064, 374727, 284424, 673501
Elaeis_1119_1:25178, 692315, 276997, 692453, 562432, 649760
Sabal_180_3:158739, 488630, 282983, 636366, 41816, 684042
Elaeis_280_2:334272, 363322
Elaeis_1020_7:127796, 508729, 236015, 688844, 123273
Elaeis_1020_1:607428, 241284, 491636
Elaeis_1017_5:440113, 385292
Sabal_762_5:517854, 125726
Sabal_762_4:604275, 608449, 63707
Sabal_762_1:616607, 379523
Sabal_762_0:336296, 193263
Sabal_762_3:385284, 310728, 106295
Elaeis_609_1:46741, 692123
Elaeis_164_10:316927, 692464
Elaeis_250_7:180354, 562767
Elaeis_250_0:692208, 692210
Elaeis_250_1:480268, 302870, 417676
Elaeis_855_2:643848, 212993, 486825, 230186, 623777, 525376, 566335, 580419
Elaeis_757_1:486985, 305229, 605890, 2158, 342439, 236251, 168352, 384952, 671795, 623769, 618478
Elaeis_357_5:357808, 642496
Sabal_296_4:468162, 280640, 692262
Elaeis_464_0:205437, 31174
Sabal_296_3:692081, 538545
Elaeis_362_0:478398, 163746
Elaeis_362_1:232995, 198520
Elaeis_863_0:233854, 39532, 216160, 671672, 106644
Elaeis_2164_4:692105, 679594
Elaeis_1025_0:276899, 692317
Elaeis_1025_2:455256, 392366, 31153, 445552, 38302
Sabal_308_0:208484, 594647
Sabal_148_1:459239, 461304, 140075, 283432
Sabal_148_0:220464, 340987
Elaeis_964_0:239065, 139883, 139882
Elaeis_83_12:573502, 251317, 473669
Elaeis_89_5:603354, 2113
Elaeis_299_2:439810, 159181
Phoenix_225_6:471721, 466570, 584928, 100367, 541226, 189564, 462897, 497299, 251580, 223873, 314408
Sabal_886_1:235672, 360947
Sabal_886_4:17974, 117317, 48734, 28300, 553240
Elaeis_194_10:385087, 87634
Sabal_763_6:349059, 339592
Elaeis_1171_1:504058, 163728
Elaeis_310_1:58147, 648487, 74002, 35811
Elaeis_310_0:506654, 521906, 251415
Sabal_180_1:419575, 626344
Elaeis_948_1:156507, 267024
Elaeis_122_11:551962, 551963
Elaeis_83_1:215286, 252295, 129866, 19446, 692310
Elaeis_1171_5:382879, 152526
Elaeis_204_16:231884, 647594
Elaeis_576_12:692444, 361771, 521652
Sabal_32_6:197719, 292440, 197720
Elaeis_883_0:498499, 330013, 330012, 261721, 543630, 62636, 64730, 506332, 351422, 87622, 69307, 69306, 525116, 605785, 373123, 383325, 231449, 375520, 607463, 635697, 387495, 271755, 521150, 535981, 356228, 86640, 535771, 104582, 352641, 189704, 600275, 10630
Sabal_508_2:140880, 260194, 451579, 330513
Sabal_148_2:447407, 473670
Elaeis_1484_2:603489, 603488
Sabal_334_4:371210, 249952
Elaeis_680_0:4478, 692443
Elaeis_12_6:12060, 493345, 289416
Sabal_334_3:408859, 106585, 185203
Elaeis_1168_4:692414, 264397
Sabal_82_3:568472, 568471
Elaeis_207_5:692121, 640020
Sabal_728_2:108240, 50158
Sabal_736_7:118513, 427296, 165281, 499109
Sabal_736_1:336609, 77415
Elaeis_1119_0:246662, 416697
Elaeis_1050_1:567487, 451792, 612097, 251538, 679107, 379047
Elaeis_732_6:23019, 330055, 418097
Elaeis_2388_0:295410, 359974, 54976
Elaeis_2388_3:86114, 661663, 377183
Elaeis_2388_4:246073, 692275, 126960, 502070
Elaeis_630_6:229289, 187818
Elaeis_1052_0:445259, 483265, 142940, 655427, 323630, 456807, 489045
Elaeis_204_13:286860, 181238, 668355, 302941, 31532, 666248, 666249, 14075, 241799, 120998, 671190, 83093, 10011, 84361, 439615
Elaeis_204_12:302077, 188965, 433808, 325109, 431624
Elaeis_391_8:295956, 629690, 300236, 150332, 232766, 77505, 135481, 135480, 215268
Elaeis_391_9:202212, 638056, 171150, 671439, 533619, 691577, 68616, 489027, 332572, 174804, 49397, 64880, 279202, 332573, 407656, 230325, 235368, 512856
Elaeis_257_0:256348, 70709
Elaeis_989_5:288558, 154461
Elaeis_226_1:127300, 415288, 635123, 41788, 567615, 374771, 137298, 279263, 427102, 150137, 420480, 280049, 148477, 324051
Elaeis_673_0:541652, 670719, 364448, 692475, 52807, 645690, 533725

[sample_1064 - contigs hitting multiple probes]
175838:Elaeis_989_0, Elaeis_989_3, Elaeis_989_2
437576:Elaeis_7_4, Elaeis_7_5
636840:Elaeis_2561_1, Elaeis_2561_2
504344:Elaeis_897_13, Elaeis_897_12
380423:Elaeis_1025_8, Elaeis_1025_9, Sabal_581_10, Sabal_581_9
692268:Elaeis_1064_1, Elaeis_1064_0
692177:Elaeis_464_3, Elaeis_464_4
247105:Elaeis_563_7, Elaeis_563_8
667310:Elaeis_1020_5, Elaeis_1020_4, Elaeis_1020_6, Elaeis_1020_3
207466:Sabal_240_0, Sabal_240_1
256386:Elaeis_207_0, Elaeis_207_1
664191:Elaeis_985_8, Elaeis_985_5, Elaeis_985_4, Elaeis_985_7, Elaeis_985_6
84155:Elaeis_362_4, Elaeis_362_2
198222:Elaeis_1815_1, Elaeis_1815_3, Elaeis_1815_2
406811:Elaeis_204_9, Elaeis_204_8
112583:Elaeis_1197_8, Elaeis_1197_7
652700:Elaeis_449_4, Elaeis_449_5
87634:Elaeis_194_11, Elaeis_194_10
692181:Elaeis_673_15, Elaeis_673_16
270802:Elaeis_1201_0, Elaeis_1201_1
110660:Sabal_790_4, Sabal_790_3, Sabal_790_0, Sabal_790_1
443855:Elaeis_332_5, Elaeis_332_4
224061:Elaeis_24_4, Elaeis_24_5, Elaeis_24_3
570503:Elaeis_226_0, Elaeis_226_4
396067:Sabal_110_0, Sabal_110_1
616607:Sabal_762_1, Sabal_762_2
294175:Sabal_245_1, Sabal_245_0
392366:Elaeis_1025_2, Sabal_581_3
692443:Elaeis_680_2, Elaeis_680_1, Elaeis_680_0
692271:Elaeis_630_2, Elaeis_630_1
692195:Elaeis_369_11, Elaeis_369_10, Elaeis_369_13, Elaeis_369_14, Elaeis_369_17, Elaeis_369_16
450644:Elaeis_872_4, Elaeis_872_3
489178:Elaeis_2339_1, Elaeis_2339_2
541912:Elaeis_1017_2, Elaeis_1017_1
582082:Elaeis_863_4, Elaeis_863_5, Elaeis_863_3
518021:Elaeis_964_14, Elaeis_964_15
553639:Elaeis_604_2, Elaeis_604_1, Elaeis_604_0
9726:Elaeis_1171_3, Elaeis_1171_4
342024:Sabal_148_4, Sabal_148_3
497729:Elaeis_2056_3, Elaeis_2056_1, Elaeis_2056_0, Elaeis_2056_5, Elaeis_2056_4
628370:Elaeis_874_0, Elaeis_874_1
688900:Sabal_825_5, Sabal_825_6
652355:Elaeis_12_9, Elaeis_12_7
16719:Elaeis_758_9, Elaeis_758_8
4811:Elaeis_84_12, Elaeis_84_13
216223:Sabal_204_5, Sabal_204_6
534935:Elaeis_24_1, Elaeis_24_2
61321:Sabal_17_3, Sabal_17_2
75519:Elaeis_1877_3, Elaeis_1877_4
359849:Elaeis_490_2, Elaeis_490_3
38302:Elaeis_1025_2, Sabal_581_3
458246:Elaeis_378_3, Elaeis_378_4
71838:Elaeis_280_6, Elaeis_280_5
256348:Elaeis_257_2, Elaeis_257_1, Elaeis_257_0
692131:Elaeis_673_13, Elaeis_673_12, Elaeis_673_14
455256:Elaeis_1025_2, Sabal_581_3
414058:Elaeis_293_4, Elaeis_293_3
203273:Elaeis_88_0, Elaeis_88_1
675579:Elaeis_2291_7, Elaeis_2291_8
195647:Elaeis_958_9, Elaeis_958_8, Elaeis_958_7, Elaeis_958_6
246258:Elaeis_727_1, Elaeis_727_0
298247:Elaeis_740_3, Elaeis_740_1, Elaeis_740_5
107216:Elaeis_1017_4, Elaeis_1017_3
308207:Elaeis_357_2, Elaeis_357_1
171767:Elaeis_136_10, Elaeis_136_9
481042:Sabal_82_0, Sabal_82_2
669091:Elaeis_808_4, Elaeis_808_3
153742:Elaeis_52_5, Elaeis_52_4
692303:Elaeis_136_7, Elaeis_136_5
342364:Elaeis_807_10, Elaeis_807_11
311043:Elaeis_136_17, Elaeis_136_16
334272:Elaeis_280_2, Elaeis_280_1, Elaeis_280_0
469631:Sabal_110_8, Sabal_110_7
31153:Elaeis_1025_2, Sabal_581_3
381211:Sabal_17_1, Sabal_17_0
325261:Elaeis_231_7, Elaeis_231_6, Elaeis_231_5
566190:Elaeis_305_2, Elaeis_305_1
627461:Sabal_267_9, Sabal_267_10
692317:Elaeis_1025_0, Sabal_581_1
497956:Elaeis_94_1, Elaeis_94_2
692249:Elaeis_83_5, Elaeis_83_7, Elaeis_83_8
692392:Elaeis_1007_0, Elaeis_1007_1
692242:Elaeis_964_6, Elaeis_964_5
692091:Elaeis_12_3, Elaeis_12_2, Elaeis_12_4
225470:Elaeis_874_0, Elaeis_874_1
68597:Elaeis_150_1, Elaeis_150_0
612366:Elaeis_1035_2, Elaeis_1035_1
459561:Elaeis_2238_5, Elaeis_2238_6
276899:Elaeis_1025_0, Sabal_581_1
692270:Elaeis_369_9, Elaeis_369_8, Elaeis_369_7
66668:Elaeis_727_3, Elaeis_727_2
692165:Elaeis_357_3, Elaeis_357_4
440939:Elaeis_280_9, Elaeis_280_8, Elaeis_280_7
188581:Elaeis_563_5, Elaeis_563_4
609513:Elaeis_150_5, Elaeis_150_4
692083:Elaeis_1201_5, Elaeis_1201_6
692081:Sabal_296_1, Sabal_296_3, Sabal_296_2
445552:Elaeis_1025_2, Sabal_581_3
396536:Elaeis_237_9, Elaeis_237_8
125715:Elaeis_1050_6, Elaeis_1050_7
678202:Elaeis_1815_5, Elaeis_1815_6
368313:Elaeis_1025_1, Sabal_581_2

[sample_1064 - contig orientation]
Elaeis_989_0:-
Elaeis_989_3:-
Elaeis_989_2:-
Elaeis_7_4:+
Elaeis_7_5:+
Elaeis_2561_1:-
Elaeis_2561_2:-
Elaeis_897_13:-
Elaeis_897_12:-
Elaeis_1025_8:+
Elaeis_1025_9:+
Sabal_581_10:+
Sabal_581_9:+
Elaeis_1064_1:+
Elaeis_1064_0:+
Elaeis_464_3:+
Elaeis_464_4:+
Elaeis_563_7:+
Elaeis_563_8:+
Elaeis_1020_5:+
Elaeis_1020_4:+
Elaeis_1020_6:+
Elaeis_1020_3:+
Sabal_240_0:-
Sabal_240_1:-
Elaeis_207_0:+
Elaeis_207_1:+
Elaeis_985_8:-
Elaeis_985_5:-
Elaeis_985_4:-
Elaeis_985_7:-
Elaeis_985_6:-
Elaeis_362_4:+
Elaeis_362_2:+
Elaeis_1815_1:-
Elaeis_1815_3:-
Elaeis_1815_2:-
Elaeis_204_9:-
Elaeis_204_8:-
Elaeis_1197_8:+
Elaeis_1197_7:+
Elaeis_449_4:-
Elaeis_449_5:-
Elaeis_194_11:-
Elaeis_194_10:+
Elaeis_673_15:-
Elaeis_673_16:-
Elaeis_1201_0:-
Elaeis_1201_1:-
Sabal_790_4:+
Sabal_790_3:+
Sabal_790_0:+
Sabal_790_1:+
Elaeis_332_5:+
Elaeis_332_4:+
Elaeis_24_4:-
Elaeis_24_5:-
Elaeis_24_3:-
Elaeis_226_0:-
Elaeis_226_4:+
Sabal_110_0:+
Sabal_110_1:+
Sabal_762_1:+
Sabal_762_2:-
Sabal_245_1:-
Sabal_245_0:-
Elaeis_1025_2:+
Sabal_581_3:+
Elaeis_680_2:+
Elaeis_680_1:+
Elaeis_680_0:+
Elaeis_630_2:+
Elaeis_630_1:+
Elaeis_369_11:-
Elaeis_369_10:-
Elaeis_369_13:-
Elaeis_369_14:-
Elaeis_369_17:-
Elaeis_369_16:-
Elaeis_872_4:+
Elaeis_872_3:+
Elaeis_2339_1:+
Elaeis_2339_2:+
Elaeis_1017_2:+
Elaeis_1017_1:+
Elaeis_863_4:+
Elaeis_863_5:+
Elaeis_863_3:+
Elaeis_964_14:-
Elaeis_964_15:-
Elaeis_604_2:+
Elaeis_604_1:+
Elaeis_604_0:+
Elaeis_1171_3:+
Elaeis_1171_4:+
Sabal_148_4:+
Sabal_148_3:+
Elaeis_2056_3:-
Elaeis_2056_1:-
Elaeis_2056_0:-
Elaeis_2056_5:-
Elaeis_2056_4:-
Elaeis_874_0:+
Elaeis_874_1:+
Sabal_825_5:+
Sabal_825_6:+
Elaeis_12_9:-
Elaeis_12_7:-
Elaeis_758_9:-
Elaeis_758_8:-
Elaeis_84_12:+
Elaeis_84_13:+
Sabal_204_5:+
Sabal_204_6:+
Elaeis_24_1:-
Elaeis_24_2:-
Sabal_17_3:+
Sabal_17_2:+
Elaeis_1877_3:+
Elaeis_1877_4:-
Elaeis_490_2:+
Elaeis_490_3:+
Elaeis_1025_2:+
Sabal_581_3:+
Elaeis_378_3:+
Elaeis_378_4:+
Elaeis_280_6:+
Elaeis_280_5:+
Elaeis_257_2:-
Elaeis_257_1:-
Elaeis_257_0:-
Elaeis_673_13:-
Elaeis_673_12:-
Elaeis_673_14:-
Elaeis_1025_2:+
Sabal_581_3:+
Elaeis_293_4:+
Elaeis_293_3:+
Elaeis_88_0:-
Elaeis_88_1:-
Elaeis_2291_7:-
Elaeis_2291_8:-
Elaeis_958_9:-
Elaeis_958_8:-
Elaeis_958_7:-
Elaeis_958_6:-
Elaeis_727_1:+
Elaeis_727_0:+
Elaeis_740_3:+
Elaeis_740_1:+
Elaeis_740_5:+
Elaeis_1017_4:+
Elaeis_1017_3:+
Elaeis_357_2:+
Elaeis_357_1:+
Elaeis_136_10:+
Elaeis_136_9:+
Sabal_82_0:-
Sabal_82_2:-
Elaeis_808_4:-
Elaeis_808_3:-
Elaeis_52_5:-
Elaeis_52_4:-
Elaeis_136_7:+
Elaeis_136_5:+
Elaeis_807_10:-
Elaeis_807_11:-
Elaeis_136_17:+
Elaeis_136_16:+
Elaeis_280_2:+
Elaeis_280_1:+
Elaeis_280_0:+
Sabal_110_8:-
Sabal_110_7:-
Elaeis_1025_2:+
Sabal_581_3:+
Sabal_17_1:+
Sabal_17_0:+
Elaeis_231_7:-
Elaeis_231_6:-
Elaeis_231_5:-
Elaeis_305_2:-
Elaeis_305_1:-
Sabal_267_9:-
Sabal_267_10:-
Elaeis_1025_0:-
Sabal_581_1:-
Elaeis_94_1:-
Elaeis_94_2:-
Elaeis_83_5:+
Elaeis_83_7:+
Elaeis_83_8:+
Elaeis_1007_0:-
Elaeis_1007_1:-
Elaeis_964_6:+
Elaeis_964_5:+
Elaeis_12_3:-
Elaeis_12_2:-
Elaeis_12_4:-
Elaeis_874_0:+
Elaeis_874_1:+
Elaeis_150_1:-
Elaeis_150_0:-
Elaeis_1035_2:-
Elaeis_1035_1:-
Elaeis_2238_5:+
Elaeis_2238_6:+
Elaeis_1025_0:-
Sabal_581_1:-
Elaeis_369_9:+
Elaeis_369_8:+
Elaeis_369_7:+
Elaeis_727_3:+
Elaeis_727_2:+
Elaeis_357_3:-
Elaeis_357_4:-
Elaeis_280_9:+
Elaeis_280_8:+
Elaeis_280_7:+
Elaeis_563_5:-
Elaeis_563_4:-
Elaeis_150_5:-
Elaeis_150_4:-
Elaeis_1201_5:+
Elaeis_1201_6:+
Sabal_296_1:+
Sabal_296_3:+
Sabal_296_2:+
Elaeis_1025_2:+
Sabal_581_3:+
Elaeis_237_9:-
Elaeis_237_8:-
Elaeis_1050_6:+
Elaeis_1050_7:+
Elaeis_1815_5:-
Elaeis_1815_6:-
Elaeis_1025_1:+
Sabal_581_2:+

[sample_1065 - probes hitting multiple contigs]
Elaeis_150_0:225816, 19708
Elaeis_807_9:145384, 57846
Sabal_703_7:329504, 300651
Elaeis_237_0:126968, 314878
Sabal_334_3:298338, 303507
Elaeis_38_6:299196, 243939
Elaeis_38_5:189023, 56223
Elaeis_38_4:168626, 66105
Sabal_120_0:200211, 167290, 12966, 98639
Sabal_581_1:13619, 80103, 29408, 263719, 234681, 22714, 7487, 41616, 109469
Elaeis_717_8:329689, 134744
Elaeis_1615_0:214255, 55071, 152619, 119051, 251739, 244971
Elaeis_1877_3:309072, 137439
Elaeis_1877_5:231703, 69432, 146798
Elaeis_1877_4:55232, 56
Phoenix_252_1:98560, 40428, 213308, 304325, 210274, 172253, 55765, 91542, 285008
Elaeis_874_0:101864, 214186
Elaeis_874_1:101864, 214186
Elaeis_785_3:143689, 296223, 123472, 165904, 88996, 132858, 161070, 217052, 124839, 28212, 115359, 20126, 119095, 6858, 275111, 77615, 27635, 153352, 77241, 246044, 216206, 35531, 308021
Elaeis_785_2:39351, 39350, 312873, 222626
Elaeis_785_1:262046, 108701, 322029, 134536, 252638, 95856, 108183, 146583, 301526, 279076, 8544, 281679, 266856, 271859, 151146, 150827, 195093, 127240, 323788, 58396, 18653, 94208, 165839, 122779, 40526, 77037, 250438, 247563, 28868, 257406, 89226, 95131, 303262, 158924, 158096, 66896, 288313, 134245, 166621, 313289, 199709
Elaeis_785_0:261359, 251366, 137391, 201886, 214834, 190863, 6793
Elaeis_226_7:172473, 317134, 188097, 204302, 37809, 294198, 2568, 23932, 36554, 78656, 184542, 39965, 303120, 128055, 289182, 292569, 184806, 99801, 145372, 26176, 7710, 31004, 183427, 171600, 190543, 299228, 54063, 36095, 329288, 218322, 5618, 131280, 273001, 245132, 200341, 33438, 49023, 138569
Sabal_215_1:222993, 212870
Sabal_215_6:67089, 286918, 286919, 267192
Sabal_215_5:163594, 62000
Elaeis_164_4:22383, 222
Elaeis_164_5:6084, 258433
Elaeis_204_4:61797, 18440
Elaeis_855_2:43475, 209719, 133108, 315000, 142973, 114891, 283811, 305308, 141139, 200976, 132516, 253941, 21213, 248933, 232852, 214780
Elaeis_855_0:109925, 241202, 93755, 109926, 80074, 192043, 246225, 252569, 216439, 326129, 96927, 129960, 58311, 301654
Elaeis_1171_2:137413, 105023
Elaeis_282_4:311001, 311000
Elaeis_282_1:223614, 246262, 265074, 310001, 243753, 70892, 43817, 281605
Elaeis_282_3:257132, 106022, 171504, 195371, 26357, 195372
Elaeis_282_2:96836, 307768
Sabal_856_6:215588, 99536, 142812
Elaeis_378_5:101154, 214962, 329548
Elaeis_378_4:307379, 10352
Elaeis_497_2:317744, 69942, 246805, 194373
Elaeis_150_2:42008, 145027, 329349, 289275, 242110, 233913
Elaeis_340_1:285649, 21515, 11663, 158117, 98934, 228533, 98933, 55892, 198919
Elaeis_429_2:86903, 13323
Elaeis_429_3:254388, 212532
Sabal_252_7:189276, 93724, 93725, 296340, 324417, 249970, 20054, 251331, 30251, 118877, 329635, 200398, 282248, 186903, 34523, 282351, 73029, 210657, 77589, 279188, 153978, 178347
Sabal_252_6:329483, 270478
Elaeis_31_1:19411, 69689
Sabal_252_3:4485, 249890, 287858, 39525, 253325, 314771, 315378
Elaeis_290_0:196664, 156850, 182244, 116635, 314144, 201910, 185307, 205233, 185510, 225105, 33054, 177448, 126664, 250702, 79043, 81171, 284045, 284046, 165915, 12805, 164585, 172482, 321096, 196353, 19383, 181436, 233068, 19068, 243772, 239678, 245283
Elaeis_290_1:211993, 296666, 162305, 209682, 319662
Elaeis_340_4:268330, 143566, 99084
Elaeis_1035_0:227068, 112927, 201853, 21785, 247822, 205556, 318499, 281217, 15438, 16902, 308862, 83370, 303556, 175253, 244097, 244092, 227319, 304219, 227063, 112930, 112931, 35614, 35615, 112934, 288868, 227071, 227064, 90936, 324534, 227066, 305881, 4648, 279634, 13881, 4647, 236707, 131609, 211668, 211669
Elaeis_340_3:249793, 42053, 76026, 77850, 267011, 86494, 267622, 30284, 182730
Elaeis_1064_3:89237, 118115, 211858, 98924, 303240, 9339, 68150, 48353, 241020, 64741, 267954, 288013, 194683
Elaeis_1064_2:172660, 59248, 40191, 39439, 113707, 130804, 59247, 41339, 329703, 148529, 128652, 82698, 87567, 283620, 64695
Elaeis_290_8:242129, 306527, 26167, 109730, 309386, 268059, 220748, 254461, 164354, 319391, 201859, 186206, 21790, 89469, 314281, 297591, 202019, 267824, 185439, 26165
Elaeis_2339_3:131365, 133320
Elaeis_2339_2:108395, 208485
Elaeis_2370_6:215078, 230243
Elaeis_757_0:171926, 197553, 225263, 214255
Elaeis_1801_5:147587, 146977
Elaeis_822_2:234984, 294721, 95097
Elaeis_484_1:87968, 324395, 304513, 175021
Elaeis_464_5:205, 157234
Sabal_180_1:285315, 20156
Elaeis_1815_5:222963, 59286, 175962, 329704
Elaeis_1020_3:183291, 193163, 279306, 75115
Elaeis_1815_6:309053, 104910
Elaeis_1064_0:278870, 25728
Sabal_762_4:235254, 176420, 13398
Sabal_762_1:252609, 120569
Sabal_762_0:135611, 270644
Elaeis_609_1:281151, 151258
Elaeis_164_10:195391, 275473, 162323
Elaeis_563_4:156983, 36562, 184048
Elaeis_164_13:231874, 56268, 251613, 111997, 201791
Elaeis_250_0:95855, 328107, 292279
Elaeis_250_1:64495, 64496, 26033
Elaeis_514_1:121365, 329549
Sabal_296_4:305806, 288200, 314756, 215032, 90411
Sabal_296_1:305806, 289541
Sabal_296_3:305806, 181542
Elaeis_863_0:73336, 77350
Elaeis_758_10:183593, 242210
Elaeis_2164_4:42488, 146896, 293227
Sabal_581_3:325813, 6131, 325814
Elaeis_1025_0:109469, 29408, 263719, 128671, 7487, 41616
Elaeis_1025_2:325813, 6131, 325814
Sabal_148_2:176045, 168394
Sabal_148_0:67002, 275106
Elaeis_83_12:138973, 61560
Phoenix_225_8:228549, 101342, 115052
Phoenix_225_6:329375, 290621, 225394, 298373, 101217, 92515, 210252, 47818, 19668, 228555, 304804, 176216
Sabal_886_1:69419, 89625
Sabal_886_4:31324, 3858
Elaeis_429_0:236379, 329699
Elaeis_191_1:75378, 329629
Elaeis_948_0:100465, 286485, 59858
Elaeis_948_1:197980, 100465, 286485, 59858
Elaeis_948_3:174653, 61932
Elaeis_1171_4:41088, 285692, 28024
Elaeis_1171_5:260283, 14151
Elaeis_576_12:123377, 50891, 195298
Sabal_556_7:103671, 183086
Sabal_334_4:286120, 239895
Elaeis_12_4:251652, 127036
Elaeis_207_5:41652, 119699
Sabal_736_7:6700, 176943
Sabal_736_5:211284, 131398
Elaeis_1119_0:240297, 71771, 52394, 290006
Elaeis_1119_2:277025, 55248
Elaeis_1119_3:168511, 168510
Elaeis_673_0:241278, 186176, 32375
Elaeis_1052_0:54795, 191282, 261286
Elaeis_83_1:141390, 45676, 204493, 166339, 107735
Elaeis_257_1:197229, 29556
Elaeis_257_0:29556, 197229, 141709
Elaeis_989_5:14833, 189421, 199701
Elaeis_226_1:235008, 78487, 56071, 81931, 296492, 138167, 200379, 91000, 288630, 274047, 101912, 221983, 75591, 75590, 260998, 154579, 208003, 208662, 49632
Elaeis_207_9:39347, 177566
Sabal_762_2:252609, 120569
Elaeis_2339_1:257637, 290042

[sample_1065 - contigs hitting multiple probes]
108025:Elaeis_369_13, Elaeis_369_14, Elaeis_369_16
88404:Elaeis_231_7, Elaeis_231_6
280367:Elaeis_1168_4, Elaeis_1168_5
286485:Elaeis_948_0, Elaeis_948_1
211101:Elaeis_1017_2, Elaeis_1017_1
307730:Elaeis_136_17, Elaeis_136_16
122127:Elaeis_808_4, Elaeis_808_3
329676:Elaeis_958_9, Elaeis_958_8, Elaeis_958_7, Elaeis_958_6
212490:Elaeis_310_4, Elaeis_310_1, Elaeis_310_2
165368:Sabal_245_1, Sabal_245_0
214255:Elaeis_757_0, Elaeis_1615_0
111140:Elaeis_237_9, Elaeis_237_8
109469:Elaeis_1025_0, Sabal_581_1
100465:Elaeis_948_0, Elaeis_948_1
184048:Elaeis_563_5, Elaeis_563_4
29556:Elaeis_257_1, Elaeis_257_0
327170:Elaeis_1494_6, Elaeis_1494_7
278433:Elaeis_357_2, Elaeis_357_1
138158:Elaeis_282_7, Elaeis_282_9, Elaeis_282_8
299695:Elaeis_24_1, Elaeis_24_2
183554:Elaeis_204_11, Elaeis_204_9, Elaeis_204_8
162305:Elaeis_290_1, Elaeis_290_2
307379:Elaeis_378_3, Elaeis_378_4
326088:Elaeis_1007_0, Elaeis_1007_1
17853:Elaeis_194_11, Elaeis_194_10
299004:Elaeis_280_6, Elaeis_280_5
329483:Sabal_252_5, Sabal_252_6
138780:Elaeis_673_15, Elaeis_673_16
329425:Elaeis_204_13, Elaeis_204_16
329628:Elaeis_2459_0, Elaeis_2459_1
187985:Elaeis_490_2, Elaeis_490_3
322908:Sabal_110_8, Sabal_110_7
329469:Elaeis_280_2, Elaeis_280_1, Elaeis_280_0
270181:Elaeis_197_4, Elaeis_197_5
329541:Sabal_267_9, Sabal_267_10
203948:Elaeis_218_6, Elaeis_218_7
163142:Elaeis_985_3, Elaeis_985_2
318690:Elaeis_2238_5, Elaeis_2238_6
323565:Elaeis_207_0, Elaeis_207_1
329495:Elaeis_362_2, Elaeis_362_0, Elaeis_362_1
228610:Elaeis_985_8, Elaeis_985_5, Elaeis_985_4, Elaeis_985_7, Elaeis_985_6
48576:Elaeis_449_4, Elaeis_449_5
235162:Elaeis_1197_8, Elaeis_1197_6, Elaeis_1197_7
305806:Sabal_296_4, Sabal_296_1, Sabal_296_3, Sabal_296_2
293476:Sabal_508_3, Sabal_508_2, Sabal_508_1
273231:Nypa_326_7, Nypa_326_6
227386:Elaeis_226_0, Elaeis_226_4
89088:Sabal_110_0, Sabal_110_1
60633:Elaeis_2561_1, Elaeis_2561_2
329702:Elaeis_24_4, Elaeis_24_5, Elaeis_24_3
37487:Elaeis_250_6, Elaeis_250_7
142937:Elaeis_369_11, Elaeis_369_10
255275:Elaeis_1201_2, Elaeis_1201_3
292716:Elaeis_609_10, Elaeis_609_11
77088:Sabal_17_3, Sabal_17_2
223094:Elaeis_136_10, Elaeis_136_9
120569:Sabal_762_1, Sabal_762_2
119699:Elaeis_207_5, Elaeis_207_7
205478:Elaeis_1007_3, Elaeis_1007_4
180487:Elaeis_305_7, Elaeis_305_6
168407:Elaeis_563_7, Elaeis_563_8
7859:Elaeis_84_12, Elaeis_84_13
89230:Elaeis_391_7, Elaeis_391_8
61935:Elaeis_964_14, Elaeis_964_15
263719:Elaeis_1025_0, Sabal_581_1
232531:Sabal_308_3, Sabal_308_2
49176:Elaeis_1052_2, Elaeis_1052_1
316918:Elaeis_872_4, Elaeis_872_3
56705:Sabal_240_0, Sabal_240_1
20082:Elaeis_12_3, Elaeis_12_2
275197:Elaeis_2291_7, Elaeis_2291_8
7487:Elaeis_1025_0, Sabal_581_1
41616:Elaeis_1025_0, Sabal_581_1
329698:Sabal_825_5, Sabal_825_6
329692:Elaeis_757_4, Elaeis_757_5
315322:Elaeis_989_3, Elaeis_989_2
34603:Elaeis_2388_3, Elaeis_2388_4
325813:Elaeis_1025_2, Sabal_581_3
204145:Elaeis_758_9, Elaeis_758_8
325814:Elaeis_1025_2, Sabal_581_3
119070:Elaeis_1025_8, Elaeis_1025_9, Sabal_581_10, Sabal_581_9
248497:Elaeis_88_0, Elaeis_88_1
222320:Sabal_204_5, Sabal_204_6
252609:Sabal_762_1, Sabal_762_2
214186:Elaeis_874_0, Elaeis_874_1
59858:Elaeis_948_0, Elaeis_948_1
90589:Elaeis_1020_5, Elaeis_1020_4, Elaeis_1020_6
329501:Elaeis_83_7, Elaeis_83_8
49899:Elaeis_252_2, Elaeis_252_1
178745:Elaeis_1815_1, Elaeis_1815_3, Elaeis_1815_2
39876:Elaeis_12_9, Elaeis_12_7, Elaeis_12_6, Elaeis_12_5
7838:Elaeis_250_4, Elaeis_250_5
329467:Elaeis_280_9, Elaeis_280_8, Elaeis_280_7
167973:Elaeis_680_2, Elaeis_680_1
242083:Elaeis_630_2, Elaeis_630_1
197229:Elaeis_257_2, Elaeis_257_1, Elaeis_257_0
29408:Elaeis_1025_0, Sabal_581_1
329611:Elaeis_2056_3, Elaeis_2056_1, Elaeis_2056_4
115338:Sabal_790_4, Sabal_790_3
153585:Elaeis_807_10, Elaeis_807_11
101864:Elaeis_874_0, Elaeis_874_1
243310:Elaeis_757_2, Elaeis_757_3
329576:Elaeis_293_2, Elaeis_293_1
93659:Elaeis_740_3, Elaeis_740_1
32121:Elaeis_863_4, Elaeis_863_5, Elaeis_863_3
226075:Elaeis_1035_2, Elaeis_1035_1
141825:Sabal_17_1, Sabal_17_0
6131:Elaeis_1025_2, Sabal_581_3
216208:Elaeis_449_0, Elaeis_449_1
175638:Elaeis_1201_0, Elaeis_1201_1

[sample_1065 - contig orientation]
Elaeis_369_13:+
Elaeis_369_14:+
Elaeis_369_16:+
Elaeis_231_7:+
Elaeis_231_6:+
Elaeis_1168_4:-
Elaeis_1168_5:-
Elaeis_948_0:+
Elaeis_948_1:+
Elaeis_1017_2:-
Elaeis_1017_1:-
Elaeis_136_17:-
Elaeis_136_16:-
Elaeis_808_4:+
Elaeis_808_3:+
Elaeis_958_9:-
Elaeis_958_8:-
Elaeis_958_7:-
Elaeis_958_6:-
Elaeis_310_4:+
Elaeis_310_1:+
Elaeis_310_2:+
Sabal_245_1:-
Sabal_245_0:-
Elaeis_757_0:+
Elaeis_1615_0:+
Elaeis_237_9:+
Elaeis_237_8:+
Elaeis_1025_0:+
Sabal_581_1:+
Elaeis_948_0:+
Elaeis_948_1:+
Elaeis_563_5:+
Elaeis_563_4:+
Elaeis_257_1:-
Elaeis_257_0:+
Elaeis_1494_6:+
Elaeis_1494_7:+
Elaeis_357_2:+
Elaeis_357_1:+
Elaeis_282_7:-
Elaeis_282_9:-
Elaeis_282_8:-
Elaeis_24_1:-
Elaeis_24_2:-
Elaeis_204_11:+
Elaeis_204_9:+
Elaeis_204_8:+
Elaeis_290_1:+
Elaeis_290_2:-
Elaeis_378_3:-
Elaeis_378_4:+
Elaeis_1007_0:-
Elaeis_1007_1:-
Elaeis_194_11:-
Elaeis_194_10:-
Elaeis_280_6:-
Elaeis_280_5:-
Sabal_252_5:+
Sabal_252_6:+
Elaeis_673_15:+
Elaeis_673_16:+
Elaeis_204_13:-
Elaeis_204_16:-
Elaeis_2459_0:+
Elaeis_2459_1:+
Elaeis_490_2:+
Elaeis_490_3:+
Sabal_110_8:+
Sabal_110_7:+
Elaeis_280_2:-
Elaeis_280_1:-
Elaeis_280_0:-
Elaeis_197_4:-
Elaeis_197_5:-
Sabal_267_9:+
Sabal_267_10:+
Elaeis_218_6:+
Elaeis_218_7:+
Elaeis_985_3:-
Elaeis_985_2:-
Elaeis_2238_5:+
Elaeis_2238_6:+
Elaeis_207_0:-
Elaeis_207_1:-
Elaeis_362_2:-
Elaeis_362_0:-
Elaeis_362_1:-
Elaeis_985_8:-
Elaeis_985_5:-
Elaeis_985_4:-
Elaeis_985_7:-
Elaeis_985_6:-
Elaeis_449_4:-
Elaeis_449_5:-
Elaeis_1197_8:+
Elaeis_1197_6:+
Elaeis_1197_7:+
Sabal_296_4:+
Sabal_296_1:-
Sabal_296_3:+
Sabal_296_2:-
Sabal_508_3:-
Sabal_508_2:-
Sabal_508_1:-
Nypa_326_7:-
Nypa_326_6:-
Elaeis_226_0:+
Elaeis_226_4:-
Sabal_110_0:+
Sabal_110_1:+
Elaeis_2561_1:+
Elaeis_2561_2:+
Elaeis_24_4:-
Elaeis_24_5:-
Elaeis_24_3:-
Elaeis_250_6:+
Elaeis_250_7:+
Elaeis_369_11:+
Elaeis_369_10:+
Elaeis_1201_2:-
Elaeis_1201_3:-
Elaeis_609_10:+
Elaeis_609_11:+
Sabal_17_3:-
Sabal_17_2:-
Elaeis_136_10:-
Elaeis_136_9:-
Sabal_762_1:-
Sabal_762_2:-
Elaeis_207_5:+
Elaeis_207_7:+
Elaeis_1007_3:+
Elaeis_1007_4:+
Elaeis_305_7:+
Elaeis_305_6:+
Elaeis_563_7:+
Elaeis_563_8:+
Elaeis_84_12:+
Elaeis_84_13:+
Elaeis_391_7:+
Elaeis_391_8:+
Elaeis_964_14:+
Elaeis_964_15:+
Elaeis_1025_0:+
Sabal_581_1:+
Sabal_308_3:-
Sabal_308_2:-
Elaeis_1052_2:-
Elaeis_1052_1:-
Elaeis_872_4:-
Elaeis_872_3:-
Sabal_240_0:-
Sabal_240_1:-
Elaeis_12_3:+
Elaeis_12_2:+
Elaeis_2291_7:+
Elaeis_2291_8:+
Elaeis_1025_0:+
Sabal_581_1:+
Elaeis_1025_0:+
Sabal_581_1:+
Sabal_825_5:-
Sabal_825_6:-
Elaeis_757_4:-
Elaeis_757_5:-
Elaeis_989_3:-
Elaeis_989_2:-
Elaeis_2388_3:+
Elaeis_2388_4:+
Elaeis_1025_2:+
Sabal_581_3:+
Elaeis_758_9:+
Elaeis_758_8:+
Elaeis_1025_2:+
Sabal_581_3:+
Elaeis_1025_8:-
Elaeis_1025_9:-
Sabal_581_10:-
Sabal_581_9:-
Elaeis_88_0:-
Elaeis_88_1:-
Sabal_204_5:+
Sabal_204_6:+
Sabal_762_1:-
Sabal_762_2:-
Elaeis_874_0:+
Elaeis_874_1:+
Elaeis_948_0:+
Elaeis_948_1:+
Elaeis_1020_5:-
Elaeis_1020_4:-
Elaeis_1020_6:-
Elaeis_83_7:+
Elaeis_83_8:+
Elaeis_252_2:+
Elaeis_252_1:+
Elaeis_1815_1:-
Elaeis_1815_3:-
Elaeis_1815_2:-
Elaeis_12_9:-
Elaeis_12_7:-
Elaeis_12_6:-
Elaeis_12_5:-
Elaeis_250_4:+
Elaeis_250_5:+
Elaeis_280_9:-
Elaeis_280_8:-
Elaeis_280_7:-
Elaeis_680_2:+
Elaeis_680_1:+
Elaeis_630_2:+
Elaeis_630_1:+
Elaeis_257_2:-
Elaeis_257_1:-
Elaeis_257_0:+
Elaeis_1025_0:+
Sabal_581_1:+
Elaeis_2056_3:-
Elaeis_2056_1:-
Elaeis_2056_4:-
Sabal_790_4:+
Sabal_790_3:+
Elaeis_807_10:-
Elaeis_807_11:-
Elaeis_874_0:+
Elaeis_874_1:+
Elaeis_757_2:+
Elaeis_757_3:+
Elaeis_293_2:+
Elaeis_293_1:+
Elaeis_740_3:-
Elaeis_740_1:-
Elaeis_863_4:-
Elaeis_863_5:-
Elaeis_863_3:-
Elaeis_1035_2:-
Elaeis_1035_1:-
Sabal_17_1:+
Sabal_17_0:+
Elaeis_1025_2:+
Sabal_581_3:+
Elaeis_449_0:-
Elaeis_449_1:-
Elaeis_1201_0:+
Elaeis_1201_1:+

[sample_1068 - probes hitting multiple contigs]
Sabal_110_8:275234, 51941
Elaeis_369_17:411898, 300456
Sabal_703_7:378550, 378551, 135083, 33125, 252312, 260693, 364658
Elaeis_237_0:151512, 29033, 123940, 29034, 127985
Sabal_703_0:179729, 144976
Sabal_703_1:7606, 388566
Elaeis_12_4:22201, 388750, 388749, 115597, 150151
Sabal_252_5:64556, 89144, 230397, 309352, 305818, 401287, 348226, 411499, 371861, 298535, 378958, 377692, 65122
Sabal_252_4:345321, 65351, 312344, 67226, 278290
Elaeis_429_0:400997, 375037
Elaeis_299_2:10041, 244797
Sabal_581_3:261138, 259685, 379118
Sabal_581_1:211183, 124473
Elaeis_1615_0:207794, 332196, 337411, 225367, 324893, 114118, 141051
Elaeis_226_3:338287, 219835
Elaeis_1877_5:398532, 70544
Elaeis_1877_4:152445, 12253
Elaeis_785_2:188340, 210524, 345226, 105205, 185542, 195071
Elaeis_785_1:47794, 196010, 64265, 241700, 133614, 43255, 369740, 8757, 130280, 119216, 243235, 143581, 376482, 153718, 386426, 328294, 59559, 408211
Elaeis_226_0:75127, 404958, 383888, 75128
Elaeis_807_0:54592, 4768, 154266, 269895, 13012
Elaeis_874_0:133453, 186585
Elaeis_874_1:133453, 186585
Elaeis_785_3:189748, 209654, 401356, 68312, 340535, 42127, 292050, 412013, 391974, 280407, 260894, 63102, 168984, 295270, 396971, 16857, 283295, 53397, 143700, 74959, 340997, 101289
Elaeis_218_1:140654, 144436, 178111
Phoenix_252_1:317614, 378130, 139145, 371558
Elaeis_785_0:291316, 197611
Elaeis_226_7:294204, 127278, 73391, 350426, 81783, 294194
Elaeis_226_4:75127, 75128, 196942, 404958, 138792, 138791, 383888
Sabal_215_1:215169, 228695, 267035
Sabal_215_6:50254, 254591
Sabal_215_5:284903, 313732
Elaeis_164_0:266927, 364516, 170732
Elaeis_164_6:80160, 88968, 371948
Elaeis_164_5:149467, 262342
Elaeis_204_4:411822, 232091
Elaeis_204_0:412018, 32441
Elaeis_1842_1:262359, 60301, 348081, 131824, 312324, 229348, 68875, 258255, 326626, 385117, 106741, 17536, 385349, 75613
Elaeis_269_4:7326, 224748, 76119, 294814, 216993, 216992, 227726, 342348, 175768, 256442, 29760
Elaeis_1842_2:2330, 29726, 2329, 45871, 376914, 303148
Elaeis_340_4:306410, 193853, 30699
Elaeis_1171_2:33913, 94509
Elaeis_282_4:293343, 179475, 285015, 236901, 81076
Elaeis_629_7:82282, 197766
Elaeis_282_3:162795, 150666, 272559
Elaeis_1171_5:61243, 284188
Elaeis_378_3:328807, 323209
Elaeis_378_1:379445, 293543
Elaeis_282_8:61566, 61565
Elaeis_378_4:328807, 323209
Elaeis_363_7:211869, 7922
Elaeis_281_3:235771, 87930, 127076, 229787, 32828, 121075
Elaeis_150_2:56942, 311921, 337540, 118532, 57194, 319133
Elaeis_150_5:187393, 349992
Elaeis_150_4:23399, 335800
Elaeis_429_2:8400, 147347
Elaeis_429_3:6133, 222552
Sabal_252_7:157695, 22607, 357950, 224648, 25034, 40437, 210333, 37716, 167035, 406568, 216273, 408082, 15247, 208216, 354708, 91492, 214619, 97379, 220608, 57286, 311727, 27077, 27076, 108378, 250969, 22869, 227268, 248134, 255103, 200947, 178103, 96789
Sabal_252_6:233281, 144076, 163887, 280643
Sabal_252_0:102331, 132411
Sabal_252_3:412051, 296541
Elaeis_290_0:380421, 278953, 278954, 148881, 95185, 94658, 201152, 191957, 222768, 35950, 113513, 288265, 390353, 141974, 310737, 3134, 260753, 256270, 66582, 280681, 230500, 22499, 144774, 177315, 249884, 312345, 280243
Elaeis_290_1:38954, 12241, 321391, 37538, 238600, 195767, 217712, 315723, 47505, 259074, 397414, 188477, 2163
Elaeis_290_2:42425, 94900, 72198, 221263
Elaeis_1035_0:48776, 331540, 331541, 144759, 32452, 334212, 109073, 331529, 109076, 32594, 220965, 37305, 336279, 356048, 317267, 46874, 315737, 70339, 128117, 9529, 331530, 141587, 99549, 141583, 41062, 141580, 70338, 358180, 141581, 358185, 36023, 358189, 298050, 410498, 215841, 141579, 11778, 131870, 151540, 56474
Elaeis_340_3:224046, 378020, 122566, 224753, 231284, 23832, 204352, 48247, 166876, 330062, 46949
Elaeis_340_1:183486, 400962, 411870, 206849
Elaeis_290_8:66044, 246049, 36060, 230399, 134379, 366906, 317009, 192186, 19463, 206280, 31531, 190942, 24915, 373740, 168422, 25693, 132977, 246438, 15466
Elaeis_136_3:33290, 40675, 2630, 330420, 275449
Elaeis_136_2:44079, 219193
Elaeis_136_0:61583, 23840, 317072, 317071, 339717, 83958, 261654
Elaeis_2370_6:117942, 89010
Sabal_148_2:17699, 231727
Elaeis_2370_3:308667, 172623
Elaeis_484_1:319560, 71306
Sabal_180_3:365112, 93707
Sabal_180_1:215011, 411786
Sabal_743_1:150045, 269475, 93366, 262225
Elaeis_807_10:173974, 243763
Sabal_762_5:74241, 83657, 248270, 83658
Sabal_762_4:323100, 239957, 93159
Sabal_762_1:133157, 75414
Sabal_762_0:327214, 182826
Sabal_762_3:390598, 99583, 34321, 4708
Sabal_762_2:133157, 75414
Elaeis_164_10:114113, 351818, 365210, 365209, 114114
Elaeis_164_13:411478, 400526, 34763, 283833, 412095, 144641, 275253, 275254, 353665
Elaeis_250_0:410522, 88526
Elaeis_250_1:350367, 52937, 173988, 88526, 86722
Elaeis_855_2:168296, 406997, 312178, 34660, 364232, 173275, 364231
Elaeis_514_1:261311, 31677, 54844, 293878, 319296, 18752, 271169, 31676, 73875, 33959, 40087
Elaeis_855_0:36131, 192460, 411764, 117263, 9138, 302935, 362415, 370326
Sabal_296_4:360244, 34928, 251100, 200363, 252787, 240720, 80136
Sabal_296_1:251100, 314005
Sabal_296_3:148508, 251100
Elaeis_194_10:333511, 314614
Elaeis_357_2:24428, 23732, 383776, 139732
Elaeis_2164_4:262929, 104589, 68306, 70297, 62572, 190973
Elaeis_1025_2:261138, 259685, 379118
Sabal_308_0:68501, 92772, 92773
Elaeis_1025_9:412128, 263145
Elaeis_89_5:90147, 314984
Phoenix_225_8:292257, 337988, 379739, 201020, 365017
Phoenix_225_6:411950, 268711, 326634, 326635
Sabal_886_1:232382, 410308
Sabal_886_4:411975, 215134
Elaeis_1171_3:214573, 317707, 369798
Elaeis_204_13:254388, 134984, 77311, 35644
Sabal_763_6:263715, 322675
Elaeis_84_13:58795, 58796, 318920
Elaeis_948_0:14114, 14115, 41932, 266928, 258745, 246092
Elaeis_948_1:137284, 14114, 14115, 298635, 41932, 34800, 192945, 258745, 246092
Elaeis_1171_4:61243, 284188
Elaeis_24_3:160894, 137881, 411906
Elaeis_576_12:91388, 131076
Elaeis_14_1:41752, 196490
Elaeis_14_6:319535, 227239, 228282
Sabal_556_7:362534, 160401
Sabal_334_4:214067, 396289
Sabal_334_2:161683, 43190
Sabal_334_3:339971, 9584, 242582
Elaeis_231_8:332915, 88793, 19707, 58502
Sabal_82_0:140834, 308486
Elaeis_207_5:295464, 412026
Elaeis_604_3:71808, 110205, 240908
Sabal_728_2:82740, 82741, 18461
Elaeis_391_10:129779, 66910
Sabal_736_7:394435, 367653, 380176
Elaeis_872_3:66188, 270297, 355408
Elaeis_1119_0:407644, 113387, 111835
Elaeis_1119_1:386318, 406275, 162306, 134696, 324176, 134887, 146018, 14805, 164185
Elaeis_1119_2:238493, 408426, 386943
Elaeis_1119_3:310847, 189390, 262069, 8982, 256961, 308795, 380044
Elaeis_2388_0:151487, 412042
Elaeis_2388_3:358061, 133451
Elaeis_2388_4:411807, 412106, 105659
Elaeis_1052_0:55300, 364270, 48356, 404775, 274338
Elaeis_83_5:203848, 411925
Elaeis_83_1:127404, 293754, 403136, 233145
Elaeis_204_16:297712, 19248
Elaeis_257_1:354637, 301885
Elaeis_257_0:159700, 343125, 202727, 388030, 130633
Elaeis_989_5:155707, 157833
Elaeis_226_1:94484, 295483, 335302
Elaeis_673_0:19970, 212707, 393498, 328586, 317000
Elaeis_2339_1:100395, 102664

[sample_1068 - contigs hitting multiple probes]
298288:Elaeis_964_6, Elaeis_964_5
75414:Sabal_762_1, Sabal_762_2
411941:Elaeis_1017_4, Elaeis_1017_3
411915:Elaeis_362_0, Elaeis_362_1
226162:Sabal_296_11, Sabal_296_8
37519:Elaeis_1197_8, Elaeis_1197_6, Elaeis_1197_7
66940:Elaeis_2459_0, Elaeis_2459_1
412047:Elaeis_630_2, Elaeis_630_1
86430:Sabal_245_1, Sabal_245_0
324899:Elaeis_1007_0, Elaeis_1007_1
118043:Elaeis_52_5, Elaeis_52_4
170284:Nypa_326_7, Nypa_326_6, Nypa_326_5
156414:Elaeis_464_3, Elaeis_464_5, Elaeis_464_4
13000:Elaeis_985_5, Elaeis_985_4, Elaeis_985_7, Elaeis_985_6
242285:Elaeis_2363_8, Elaeis_2363_10
261583:Sabal_17_1, Sabal_17_0
259685:Elaeis_1025_2, Sabal_581_3
396314:Elaeis_989_0, Elaeis_989_3, Elaeis_989_2
10119:Elaeis_449_4, Elaeis_449_5
310632:Sabal_240_0, Sabal_240_1
261138:Elaeis_1025_2, Sabal_581_3
171230:Sabal_825_5, Sabal_825_6
229028:Sabal_110_0, Sabal_110_1
223800:Elaeis_2291_7, Elaeis_2291_8, Elaeis_2291_9
14186:Elaeis_250_6, Elaeis_250_7
318920:Elaeis_84_12, Elaeis_84_13
100395:Elaeis_2339_1, Elaeis_2339_3, Elaeis_2339_2
55082:Elaeis_808_4, Elaeis_808_3
108281:Elaeis_7_4, Elaeis_7_5
14115:Elaeis_948_0, Elaeis_948_1
411931:Elaeis_964_14, Elaeis_964_15
267503:Sabal_736_2, Sabal_736_1
411939:Sabal_148_4, Sabal_148_3
383888:Elaeis_226_0, Elaeis_226_4
12253:Elaeis_1877_3, Elaeis_1877_4
211183:Elaeis_1025_0, Sabal_581_1
251100:Sabal_296_4, Sabal_296_1, Sabal_296_3, Sabal_296_2
323209:Elaeis_378_3, Elaeis_378_4
41932:Elaeis_948_0, Elaeis_948_1
133157:Sabal_762_1, Sabal_762_2
206818:Elaeis_1201_0, Elaeis_1201_1
246092:Elaeis_948_0, Elaeis_948_1
272881:Elaeis_2056_3, Elaeis_2056_1, Elaeis_2056_0, Elaeis_2056_5, Elaeis_2056_4
162659:Elaeis_1035_2, Elaeis_1035_1
104711:Elaeis_38_6, Elaeis_38_5
412088:Elaeis_83_7, Elaeis_83_8
216915:Elaeis_897_13, Elaeis_897_12
405590:Elaeis_985_3, Elaeis_985_2
132165:Elaeis_1201_5, Elaeis_1201_6
258745:Elaeis_948_0, Elaeis_948_1
10549:Sabal_17_3, Sabal_17_2
379118:Elaeis_1025_1, Elaeis_1025_2, Sabal_581_2, Sabal_581_3
75127:Elaeis_226_0, Elaeis_226_4
115597:Elaeis_12_3, Elaeis_12_2, Elaeis_12_4
411765:Elaeis_136_10, Elaeis_136_9
209881:Elaeis_280_2, Elaeis_280_1, Elaeis_280_0
284188:Elaeis_1171_4, Elaeis_1171_5
280109:Elaeis_1013_6, Elaeis_1013_5
226330:Elaeis_84_2, Elaeis_84_1
46152:Elaeis_88_0, Elaeis_88_1
133453:Elaeis_874_0, Elaeis_874_1
88526:Elaeis_250_0, Elaeis_250_1
412006:Elaeis_1815_1, Elaeis_1815_3, Elaeis_1815_2
411804:Elaeis_740_3, Elaeis_740_1, Elaeis_740_5
229872:Elaeis_94_1, Elaeis_94_2
412128:Elaeis_1025_8, Elaeis_1025_9, Sabal_581_10, Sabal_581_9
397475:Elaeis_237_9, Elaeis_237_8
69269:Elaeis_563_5, Elaeis_563_4
298579:Elaeis_1064_1, Elaeis_1064_0
14114:Elaeis_948_0, Elaeis_948_1
412083:Sabal_204_5, Sabal_204_6
244841:Elaeis_332_5, Elaeis_332_4
411756:Elaeis_280_9, Elaeis_280_8, Elaeis_280_7
405692:Elaeis_1815_5, Elaeis_1815_6
224347:Elaeis_391_7, Elaeis_391_8
66188:Elaeis_872_4, Elaeis_872_3
158294:Elaeis_1201_2, Elaeis_1201_3
412035:Elaeis_1020_5, Elaeis_1020_4, Elaeis_1020_3
57003:Elaeis_872_6, Elaeis_872_7
154826:Elaeis_369_9, Elaeis_369_8, Elaeis_369_7
411896:Elaeis_757_4, Elaeis_757_5
400604:Elaeis_863_4, Elaeis_863_5, Elaeis_863_3
411898:Elaeis_369_11, Elaeis_369_10, Elaeis_369_13, Elaeis_369_14, Elaeis_369_17, Elaeis_369_16
402097:Elaeis_231_7, Elaeis_231_6, Elaeis_231_5
199621:Elaeis_604_1, Elaeis_604_0
186585:Elaeis_874_0, Elaeis_874_1
231212:Sabal_267_9, Sabal_267_11, Sabal_267_10
354637:Elaeis_257_2, Elaeis_257_1
72527:Elaeis_1007_3, Elaeis_1007_4, Elaeis_1007_5
233549:Elaeis_207_0, Elaeis_207_1
259255:Sabal_148_1, Sabal_148_0
411972:Elaeis_680_2, Elaeis_680_1
348398:Elaeis_293_4, Elaeis_293_3
412026:Elaeis_207_5, Elaeis_207_7
187892:Elaeis_490_2, Elaeis_490_3
404958:Elaeis_226_0, Elaeis_226_4
75128:Elaeis_226_0, Elaeis_226_4
333511:Elaeis_194_11, Elaeis_194_10
97944:Elaeis_727_3, Elaeis_727_2
43548:Elaeis_758_9, Elaeis_758_8
94423:Sabal_508_3, Sabal_508_2
107330:Elaeis_12_9, Elaeis_12_7, Elaeis_12_6, Elaeis_12_5
86897:Elaeis_24_1, Elaeis_24_2
61243:Elaeis_1171_4, Elaeis_1171_5
389320:Elaeis_2561_1, Elaeis_2561_2
169458:Elaeis_24_4, Elaeis_24_5
246322:Elaeis_136_17, Elaeis_136_16
411965:Elaeis_310_5, Elaeis_310_4, Elaeis_310_1, Elaeis_310_0, Elaeis_310_2
409449:Elaeis_150_1, Elaeis_150_0
78826:Elaeis_1050_6, Elaeis_1050_7
128421:Elaeis_280_6, Elaeis_280_5
328807:Elaeis_378_3, Elaeis_378_4
315977:Elaeis_204_12, Elaeis_204_11, Elaeis_204_9, Elaeis_204_8
263075:Sabal_790_3, Sabal_790_0, Sabal_790_1
268124:Elaeis_1017_2, Elaeis_1017_1
141904:Elaeis_958_9, Elaeis_958_8, Elaeis_958_7, Elaeis_958_6

[sample_1068 - contig orientation]
Elaeis_964_6:+
Elaeis_964_5:+
Sabal_762_1:-
Sabal_762_2:-
Elaeis_1017_4:+
Elaeis_1017_3:+
Elaeis_362_0:+
Elaeis_362_1:+
Sabal_296_11:-
Sabal_296_8:-
Elaeis_1197_8:-
Elaeis_1197_6:-
Elaeis_1197_7:-
Elaeis_2459_0:+
Elaeis_2459_1:+
Elaeis_630_2:+
Elaeis_630_1:+
Sabal_245_1:-
Sabal_245_0:-
Elaeis_1007_0:-
Elaeis_1007_1:-
Elaeis_52_5:-
Elaeis_52_4:-
Nypa_326_7:-
Nypa_326_6:-
Nypa_326_5:-
Elaeis_464_3:+
Elaeis_464_5:+
Elaeis_464_4:+
Elaeis_985_5:+
Elaeis_985_4:+
Elaeis_985_7:+
Elaeis_985_6:+
Elaeis_2363_8:+
Elaeis_2363_10:+
Sabal_17_1:+
Sabal_17_0:+
Elaeis_1025_2:+
Sabal_581_3:+
Elaeis_989_0:+
Elaeis_989_3:+
Elaeis_989_2:+
Elaeis_449_4:+
Elaeis_449_5:+
Sabal_240_0:-
Sabal_240_1:-
Elaeis_1025_2:+
Sabal_581_3:+
Sabal_825_5:-
Sabal_825_6:-
Sabal_110_0:+
Sabal_110_1:+
Elaeis_2291_7:-
Elaeis_2291_8:-
Elaeis_2291_9:-
Elaeis_250_6:-
Elaeis_250_7:-
Elaeis_84_12:-
Elaeis_84_13:-
Elaeis_2339_1:+
Elaeis_2339_3:-
Elaeis_2339_2:-
Elaeis_808_4:+
Elaeis_808_3:+
Elaeis_7_4:+
Elaeis_7_5:+
Elaeis_948_0:+
Elaeis_948_1:+
Elaeis_964_14:+
Elaeis_964_15:+
Sabal_736_2:+
Sabal_736_1:+
Sabal_148_4:+
Sabal_148_3:+
Elaeis_226_0:+
Elaeis_226_4:+
Elaeis_1877_3:-
Elaeis_1877_4:+
Elaeis_1025_0:-
Sabal_581_1:-
Sabal_296_4:+
Sabal_296_1:+
Sabal_296_3:+
Sabal_296_2:-
Elaeis_378_3:+
Elaeis_378_4:+
Elaeis_948_0:+
Elaeis_948_1:+
Sabal_762_1:-
Sabal_762_2:-
Elaeis_1201_0:-
Elaeis_1201_1:-
Elaeis_948_0:+
Elaeis_948_1:+
Elaeis_2056_3:-
Elaeis_2056_1:-
Elaeis_2056_0:-
Elaeis_2056_5:-
Elaeis_2056_4:-
Elaeis_1035_2:-
Elaeis_1035_1:-
Elaeis_38_6:-
Elaeis_38_5:-
Elaeis_83_7:+
Elaeis_83_8:+
Elaeis_897_13:+
Elaeis_897_12:+
Elaeis_985_3:-
Elaeis_985_2:-
Elaeis_1201_5:+
Elaeis_1201_6:+
Elaeis_948_0:+
Elaeis_948_1:+
Sabal_17_3:+
Sabal_17_2:+
Elaeis_1025_1:+
Elaeis_1025_2:+
Sabal_581_2:+
Sabal_581_3:+
Elaeis_226_0:+
Elaeis_226_4:+
Elaeis_12_3:-
Elaeis_12_2:-
Elaeis_12_4:-
Elaeis_136_10:+
Elaeis_136_9:+
Elaeis_280_2:-
Elaeis_280_1:-
Elaeis_280_0:-
Elaeis_1171_4:-
Elaeis_1171_5:-
Elaeis_1013_6:-
Elaeis_1013_5:-
Elaeis_84_2:+
Elaeis_84_1:+
Elaeis_88_0:-
Elaeis_88_1:-
Elaeis_874_0:+
Elaeis_874_1:+
Elaeis_250_0:+
Elaeis_250_1:+
Elaeis_1815_1:+
Elaeis_1815_3:+
Elaeis_1815_2:+
Elaeis_740_3:+
Elaeis_740_1:+
Elaeis_740_5:+
Elaeis_94_1:-
Elaeis_94_2:-
Elaeis_1025_8:+
Elaeis_1025_9:+
Sabal_581_10:+
Sabal_581_9:+
Elaeis_237_9:-
Elaeis_237_8:-
Elaeis_563_5:+
Elaeis_563_4:+
Elaeis_1064_1:-
Elaeis_1064_0:-
Elaeis_948_0:+
Elaeis_948_1:+
Sabal_204_5:-
Sabal_204_6:-
Elaeis_332_5:+
Elaeis_332_4:+
Elaeis_280_9:+
Elaeis_280_8:+
Elaeis_280_7:+
Elaeis_1815_5:-
Elaeis_1815_6:-
Elaeis_391_7:-
Elaeis_391_8:-
Elaeis_872_4:-
Elaeis_872_3:-
Elaeis_1201_2:+
Elaeis_1201_3:+
Elaeis_1020_5:-
Elaeis_1020_4:-
Elaeis_1020_3:-
Elaeis_872_6:+
Elaeis_872_7:+
Elaeis_369_9:-
Elaeis_369_8:-
Elaeis_369_7:-
Elaeis_757_4:+
Elaeis_757_5:+
Elaeis_863_4:-
Elaeis_863_5:-
Elaeis_863_3:-
Elaeis_369_11:+
Elaeis_369_10:+
Elaeis_369_13:+
Elaeis_369_14:+
Elaeis_369_17:+
Elaeis_369_16:+
Elaeis_231_7:+
Elaeis_231_6:+
Elaeis_231_5:+
Elaeis_604_1:-
Elaeis_604_0:-
Elaeis_874_0:+
Elaeis_874_1:+
Sabal_267_9:-
Sabal_267_11:-
Sabal_267_10:-
Elaeis_257_2:+
Elaeis_257_1:+
Elaeis_1007_3:+
Elaeis_1007_4:+
Elaeis_1007_5:+
Elaeis_207_0:-
Elaeis_207_1:-
Sabal_148_1:+
Sabal_148_0:+
Elaeis_680_2:+
Elaeis_680_1:+
Elaeis_293_4:-
Elaeis_293_3:-
Elaeis_207_5:+
Elaeis_207_7:-
Elaeis_490_2:-
Elaeis_490_3:-
Elaeis_226_0:+
Elaeis_226_4:+
Elaeis_226_0:+
Elaeis_226_4:+
Elaeis_194_11:-
Elaeis_194_10:+
Elaeis_727_3:-
Elaeis_727_2:-
Elaeis_758_9:-
Elaeis_758_8:-
Sabal_508_3:-
Sabal_508_2:-
Elaeis_12_9:-
Elaeis_12_7:-
Elaeis_12_6:-
Elaeis_12_5:-
Elaeis_24_1:+
Elaeis_24_2:+
Elaeis_1171_4:-
Elaeis_1171_5:-
Elaeis_2561_1:+
Elaeis_2561_2:+
Elaeis_24_4:-
Elaeis_24_5:-
Elaeis_136_17:+
Elaeis_136_16:+
Elaeis_310_5:-
Elaeis_310_4:-
Elaeis_310_1:-
Elaeis_310_0:-
Elaeis_310_2:-
Elaeis_150_1:-
Elaeis_150_0:-
Elaeis_1050_6:+
Elaeis_1050_7:+
Elaeis_280_6:+
Elaeis_280_5:+
Elaeis_378_3:+
Elaeis_378_4:+
Elaeis_204_12:-
Elaeis_204_11:-
Elaeis_204_9:-
Elaeis_204_8:-
Sabal_790_3:-
Sabal_790_0:-
Sabal_790_1:-
Elaeis_1017_2:-
Elaeis_1017_1:-
Elaeis_958_9:-
Elaeis_958_8:-
Elaeis_958_7:-
Elaeis_958_6:-

[sample_1070 - probes hitting multiple contigs]
Elaeis_369_17:163254, 176384, 120866
Elaeis_793_1:85258, 157413
Sabal_703_6:316434, 207977
Sabal_703_7:34644, 207977
Sabal_703_0:490389, 363988
Elaeis_164_13:136750, 317164, 42962, 398271, 252562
Sabal_252_5:101051, 55015, 172465, 55194, 489751, 90198, 90197, 168095, 162061
Elaeis_429_3:255930, 490091
Elaeis_429_0:353961, 490230
Elaeis_38_5:490451, 261982
Elaeis_299_2:147035, 355253
Sabal_581_2:25539, 262205
Sabal_581_3:25539, 240260
Sabal_581_1:45204, 145041, 102133, 323777
Elaeis_1877_3:483943, 460946
Elaeis_1877_5:172145, 223, 353834
Elaeis_1877_4:478654, 460946
Elaeis_2238_6:490478, 27016
Elaeis_226_1:261025, 100378, 312084, 326422, 154021, 312509, 129751, 361849, 320019, 327092, 459227
Elaeis_758_6:429841, 429840
Elaeis_874_0:153128, 322815
Elaeis_874_1:153128, 322815
Elaeis_785_3:53440, 282117, 131237, 215835, 174436, 87560, 444301, 258350, 50327, 131238, 91529, 40103, 63626, 440644, 440645, 106269, 437853, 147848, 422109, 209925, 171156, 429403, 154887, 351627, 259279
Elaeis_785_2:214039, 109592
Elaeis_785_1:475529, 71086, 10307, 107604, 83146, 42132, 490471, 208890, 48196, 332022, 91003
Elaeis_2561_3:38854, 393594
Elaeis_226_7:237172, 490183, 233000, 268373, 1825, 1824, 107771, 364475, 407755, 362268, 338619, 464430, 332426, 354632, 151495, 427161, 391732
Elaeis_201_1:152265, 289932
Sabal_215_6:49584, 198413
Sabal_950_1:230763, 101633
Sabal_215_5:287611, 73351
Elaeis_164_5:7979, 109928
Elaeis_136_7:481375, 351864
Elaeis_204_0:324435, 404972, 258956, 192417, 192416, 62084
Elaeis_855_2:433578, 401011, 176339, 479328, 400896
Sabal_215_1:384995, 87194
Elaeis_290_1:86472, 34979, 25412, 288457, 284125, 366916, 67700, 446911, 400869, 394593, 336046, 347564, 124180, 428102, 232904, 221253
Elaeis_1171_2:14790, 178460, 40581, 178461
Elaeis_282_4:50506, 12993, 315465
Elaeis_629_7:220024, 438014
Elaeis_282_1:235574, 133613, 305004, 334259, 276896, 156872, 90217, 315473, 442004, 205936
Elaeis_282_3:466824, 321001, 305375, 92532, 64029, 179330, 464174
Elaeis_1171_5:107321, 107322
Elaeis_1064_1:210321, 483788, 321627, 395995, 395994, 311806
Elaeis_282_9:261621, 291727
Elaeis_282_8:95927, 383324, 73620
Elaeis_1013_5:490113, 376051
Elaeis_1064_0:26636, 117738, 117737, 304822, 426273, 394972, 439237
Elaeis_363_7:191867, 118880, 36348
Elaeis_497_0:447820, 248511, 212024, 302902
Elaeis_637_9:180841, 263951
Elaeis_2291_9:239030, 232995, 32807, 456445, 456444
Elaeis_429_2:73950, 217305
Sabal_252_4:111573, 95926, 310917, 424493, 46126, 429051
Sabal_252_7:214481, 219227, 108980, 430682, 344577, 197321, 257145, 337541, 452223, 387168, 147615, 243931, 54022, 373689, 173693, 237709, 48336, 311129, 25427, 463798
Sabal_252_6:417998, 171442, 387199
Sabal_252_1:59384, 475139, 470034, 245399, 489409, 194720, 20806, 315239, 303604, 380500
Sabal_252_0:441112, 387637
Elaeis_429_4:267145, 53541, 412553, 227084, 36714
Elaeis_429_5:314545, 465549, 73565, 445843, 60746, 41236, 191096, 111826
Elaeis_136_24:428046, 244825, 154210, 217658, 292397, 374960, 173090, 102002, 159881, 127384, 324523, 488623, 423481, 202427, 220482, 25975
Elaeis_290_0:291846, 477976, 477977, 191841, 321039, 336819, 190963, 342132, 194502, 303005, 345139, 78279, 215659, 429601, 394529, 305230, 169282, 264127, 192956, 359109, 361170, 83513, 192363, 215722, 104646
Elaeis_2459_5:435700, 273063
Elaeis_340_4:79211, 418399
Elaeis_1035_0:71878, 319577, 168740, 214167, 426431, 3329, 172432, 127262, 426424, 83838, 398205, 83830, 83833, 110619, 50388, 130006, 175806, 481942, 11216, 11217, 168731, 168730, 378198, 168735, 168734, 233743, 230974, 83829, 260480, 260484, 270633, 395137, 130978
Elaeis_340_2:295084, 419145, 435772, 208551, 304942, 294780, 196748, 21240, 21241, 485224, 33404, 27945, 197082
Elaeis_340_3:462296, 230794, 27379, 185318, 151725, 248624, 57512, 31754
Elaeis_1064_3:340572, 370404, 420799, 247335, 101332, 433177, 201774, 241848, 164217, 384614, 64219
Elaeis_340_1:372811, 286362, 154262, 23454
Elaeis_290_8:346084, 374889, 219614, 464553, 365657, 143245, 442574, 124435, 117247, 88060, 368469, 660, 378251, 52582, 106452, 106453
Elaeis_2339_3:8526, 371799
Elaeis_2339_2:102734, 377511
Elaeis_2370_3:312903, 212834
Elaeis_484_1:429498, 444714, 268301, 115099, 391384, 286307
Elaeis_464_5:329460, 46617, 345553, 439431, 318346
Sabal_180_3:47813, 484273
Elaeis_280_2:94427, 256746
Sabal_180_1:48825, 137544
Sabal_762_5:298753, 88482, 458052
Sabal_762_4:254302, 407057, 172700, 419808
Sabal_762_1:490373, 347016
Sabal_762_0:374010, 104027
Sabal_762_3:280761, 252899, 271550, 197868
Elaeis_250_5:26400, 453588, 406669, 57494
Elaeis_250_7:330683, 303780, 67980, 316931
Elaeis_250_1:396784, 171420
Elaeis_194_10:366402, 464375
Elaeis_1007_6:471051, 446876, 130774
Elaeis_252_5:327923, 461305, 250468
Sabal_296_4:482462, 128338, 463510, 453279, 464856, 479766, 388582, 275294, 401280, 454998, 58306, 191207, 306890, 415028, 358007
Sabal_296_1:490375, 490107
Sabal_296_3:378515, 409711, 86611, 287154
Sabal_296_2:100530, 490107
Sabal_587_1:211077, 278987, 73757, 52371, 295689
Elaeis_362_0:226628, 15378, 101096, 226512, 302189
Elaeis_863_0:122517, 350667
Elaeis_2164_4:243111, 22316
Elaeis_1025_1:25539, 262205
Elaeis_1025_2:25539, 240260
Sabal_148_2:482531, 379776
Sabal_148_0:420651, 272345, 295328
Elaeis_83_11:430122, 17493
Elaeis_83_12:490146, 199212, 320416, 235795, 227007
Elaeis_293_2:158732, 364055
Phoenix_225_8:232706, 69532, 132004, 22219
Phoenix_225_6:386318, 113075, 420144
Sabal_886_1:402683, 213037
Sabal_886_4:168122, 351194, 270411, 29305
Elaeis_1171_3:367338, 440298, 378720, 193061, 439885
Elaeis_204_13:169851, 111355
Elaeis_989_5:298989, 277049
Elaeis_310_0:251193, 153247, 338050, 457586, 311007, 371206, 480121, 339139, 199710, 209362, 180520, 139767, 221758, 194079, 140663, 384636, 107570, 45428, 3780, 281361, 373565, 53762
Elaeis_822_2:425966, 425967
Elaeis_822_4:315078, 110466, 162603, 456574, 198591, 116605, 333735, 311815
Elaeis_948_1:174220, 490226
Elaeis_1171_4:2230, 211968, 22723
Elaeis_1815_1:83834, 224664, 224665
Elaeis_576_12:312101, 6823, 134798, 483522, 483523, 373282, 387137, 481292, 194148, 203555, 222388, 426706, 442221
Sabal_308_0:455372, 152702, 420938, 28280
Elaeis_1484_2:35613, 35614, 463268, 108247, 149775, 217338
Sabal_556_0:371403, 46123, 333499, 450823, 247868
Sabal_334_4:473585, 367644, 172830, 220282, 489222, 176383, 218228, 435299
Elaeis_964_15:402598, 43005, 216271
Elaeis_12_4:299893, 102862, 250081, 265090, 230698
Elaeis_1168_4:116206, 123755
Elaeis_1168_5:37626, 244095, 365852, 365853
Elaeis_378_4:261256, 155274
Sabal_728_2:429054, 429055, 234342
Elaeis_391_10:490201, 380545, 21172, 285149
Sabal_736_7:455391, 249298, 160806
Elaeis_1119_1:488270, 353937, 353936, 195587, 190093, 195586, 176939
Elaeis_1119_3:145212, 307540, 370239, 116914, 116915, 202241, 158895
Elaeis_83_8:289090, 311294
Elaeis_1052_0:267243, 320583, 450095, 210050, 309965, 121112
Elaeis_83_5:424812, 123286
Elaeis_83_1:490308, 277750, 151615, 479988
Elaeis_204_16:404350, 404351, 125226, 228935, 389742, 114652, 274205, 767, 145571, 417075, 202361, 337312, 195258
Elaeis_257_1:399783, 315704, 375268
Elaeis_257_0:190336, 20266, 162326, 426352
Elaeis_12_3:293310, 339454, 265090, 256618
Elaeis_673_0:377867, 42086, 474779, 287933, 377866

[sample_1070 - contigs hitting multiple probes]
170524:Elaeis_948_2, Elaeis_948_3
443979:Elaeis_808_4, Elaeis_808_3
27951:Sabal_245_1, Sabal_245_0
313680:Elaeis_673_15, Elaeis_673_16
490344:Elaeis_362_2, Elaeis_362_1
393571:Elaeis_985_8, Elaeis_985_5, Elaeis_985_4, Elaeis_985_7, Elaeis_985_6
48526:Nypa_326_7, Nypa_326_6, Nypa_326_5
34555:Elaeis_863_4, Elaeis_863_3
424298:Elaeis_1025_8, Elaeis_1025_9, Sabal_581_10, Sabal_581_9
199678:Elaeis_680_2, Elaeis_680_1
490107:Sabal_296_1, Sabal_296_2
120866:Elaeis_369_11, Elaeis_369_13, Elaeis_369_14, Elaeis_369_17, Elaeis_369_16
7693:Elaeis_2291_7, Elaeis_2291_8
307430:Elaeis_2056_3, Elaeis_2056_1, Elaeis_2056_5, Elaeis_2056_4
490358:Elaeis_204_12, Elaeis_204_11, Elaeis_204_9, Elaeis_204_8
261982:Elaeis_38_6, Elaeis_38_5
265090:Elaeis_12_3, Elaeis_12_2, Elaeis_12_4
490219:Elaeis_958_9, Elaeis_958_8, Elaeis_958_7, Elaeis_958_6
349594:Elaeis_1052_2, Elaeis_1052_1
366658:Elaeis_332_5, Elaeis_332_4
463510:Sabal_296_4, Sabal_296_6
428335:Sabal_110_0, Sabal_110_1
490291:Elaeis_964_6, Elaeis_964_5
483594:Elaeis_989_0, Elaeis_989_3, Elaeis_989_2
105177:Elaeis_604_2, Elaeis_604_1, Elaeis_604_0
436446:Elaeis_84_12, Elaeis_84_13
253794:Elaeis_563_7, Elaeis_563_9, Elaeis_563_8
421497:Elaeis_1815_5, Elaeis_1815_6
490478:Elaeis_2238_5, Elaeis_2238_6
452452:Elaeis_84_2, Elaeis_84_1
469994:Elaeis_226_0, Elaeis_226_4
490283:Sabal_17_1, Sabal_17_0
230068:Elaeis_673_13, Elaeis_673_12, Elaeis_673_14
408483:Sabal_17_3, Sabal_17_2
366402:Elaeis_194_11, Elaeis_194_10
132579:Elaeis_2459_0, Elaeis_2459_1
310611:Elaeis_757_2, Elaeis_757_3
25539:Elaeis_1025_1, Elaeis_1025_2, Sabal_581_2, Sabal_581_3
339557:Elaeis_1201_0, Elaeis_1201_1
490137:Elaeis_1017_2, Elaeis_1017_1
391246:Elaeis_1035_2, Elaeis_1035_1
460946:Elaeis_1877_3, Elaeis_1877_4
490384:Elaeis_24_4, Elaeis_24_5, Elaeis_24_1, Elaeis_24_2, Elaeis_24_3
74031:Elaeis_490_2, Elaeis_490_3
164811:Elaeis_12_6, Elaeis_12_5
406129:Elaeis_305_2, Elaeis_305_1
31972:Elaeis_449_0, Elaeis_449_1
102734:Elaeis_2339_1, Elaeis_2339_2
315704:Elaeis_257_2, Elaeis_257_1
217214:Elaeis_310_5, Elaeis_310_4, Elaeis_310_1, Elaeis_310_2
205986:Elaeis_1815_3, Elaeis_1815_2
254670:Sabal_240_0, Sabal_240_1
117989:Elaeis_7_4, Elaeis_7_5
153128:Elaeis_874_0, Elaeis_874_1
85425:Elaeis_1007_3, Elaeis_1007_4
85420:Elaeis_1007_0, Elaeis_1007_1
401808:Elaeis_280_6, Elaeis_280_5
165002:Elaeis_391_7, Elaeis_391_8, Elaeis_391_9
377955:Elaeis_630_2, Elaeis_630_1
167292:Sabal_790_4, Sabal_790_3, Sabal_790_0, Sabal_790_1
202803:Sabal_204_3, Sabal_204_5, Sabal_204_6
474013:Elaeis_94_1, Elaeis_94_2
180234:Elaeis_727_3, Elaeis_727_2
240260:Elaeis_1025_2, Sabal_581_3
163663:Elaeis_449_4, Elaeis_449_5
360071:Elaeis_680_7, Elaeis_680_6
444330:Elaeis_727_1, Elaeis_727_0
465231:Elaeis_136_10, Elaeis_136_9
490394:Elaeis_1020_5, Elaeis_1020_4, Elaeis_1020_6, Elaeis_1020_1, Elaeis_1020_3
372883:Elaeis_1201_5, Elaeis_1201_6
235852:Elaeis_609_10, Elaeis_609_11
178200:Sabal_82_0, Sabal_82_2
404392:Elaeis_357_2, Elaeis_357_1
490082:Elaeis_150_5, Elaeis_150_4
32216:Elaeis_231_7, Elaeis_231_6, Elaeis_231_5
452969:Elaeis_1197_8, Elaeis_1197_6, Elaeis_1197_7
130446:Elaeis_150_1, Elaeis_150_0
240370:Elaeis_1201_2, Elaeis_1201_3
289455:Elaeis_1017_4, Elaeis_1017_3
438639:Elaeis_1842_1, Elaeis_1842_2
237124:Elaeis_740_3, Elaeis_740_1, Elaeis_740_5
92770:Elaeis_985_3, Elaeis_985_2
490373:Sabal_762_1, Sabal_762_2
322815:Elaeis_874_0, Elaeis_874_1
262205:Elaeis_1025_1, Sabal_581_2
180354:Sabal_508_3, Sabal_508_2
207977:Sabal_703_6, Sabal_703_7
19884:Elaeis_563_5, Elaeis_563_4
114149:Elaeis_12_9, Elaeis_12_7
126682:Sabal_267_9, Sabal_267_11, Sabal_267_10
152854:Elaeis_369_9, Elaeis_369_8, Elaeis_369_7
281105:Elaeis_280_9, Elaeis_280_8, Elaeis_280_7
249842:Elaeis_280_1, Elaeis_280_0
484807:Elaeis_2561_1, Elaeis_2561_2
280949:Elaeis_897_13, Elaeis_897_12
327252:Elaeis_872_4, Elaeis_872_3
23025:Sabal_296_11, Sabal_296_8
313000:Elaeis_758_9, Elaeis_758_8

[sample_1070 - contig orientation]
Elaeis_948_2:+
Elaeis_948_3:+
Elaeis_808_4:+
Elaeis_808_3:+
Sabal_245_1:-
Sabal_245_0:-
Elaeis_673_15:+
Elaeis_673_16:+
Elaeis_362_2:-
Elaeis_362_1:-
Elaeis_985_8:-
Elaeis_985_5:-
Elaeis_985_4:-
Elaeis_985_7:-
Elaeis_985_6:-
Nypa_326_7:+
Nypa_326_6:+
Nypa_326_5:+
Elaeis_863_4:+
Elaeis_863_3:+
Elaeis_1025_8:-
Elaeis_1025_9:-
Sabal_581_10:-
Sabal_581_9:-
Elaeis_680_2:-
Elaeis_680_1:-
Sabal_296_1:+
Sabal_296_2:+
Elaeis_369_11:+
Elaeis_369_13:+
Elaeis_369_14:+
Elaeis_369_17:+
Elaeis_369_16:+
Elaeis_2291_7:-
Elaeis_2291_8:-
Elaeis_2056_3:-
Elaeis_2056_1:-
Elaeis_2056_5:-
Elaeis_2056_4:-
Elaeis_204_12:+
Elaeis_204_11:+
Elaeis_204_9:+
Elaeis_204_8:+
Elaeis_38_6:-
Elaeis_38_5:+
Elaeis_12_3:+
Elaeis_12_2:-
Elaeis_12_4:+
Elaeis_958_9:-
Elaeis_958_8:-
Elaeis_958_7:-
Elaeis_958_6:-
Elaeis_1052_2:-
Elaeis_1052_1:-
Elaeis_332_5:+
Elaeis_332_4:+
Sabal_296_4:+
Sabal_296_6:+
Sabal_110_0:+
Sabal_110_1:+
Elaeis_964_6:-
Elaeis_964_5:-
Elaeis_989_0:+
Elaeis_989_3:+
Elaeis_989_2:+
Elaeis_604_2:-
Elaeis_604_1:-
Elaeis_604_0:-
Elaeis_84_12:+
Elaeis_84_13:+
Elaeis_563_7:+
Elaeis_563_9:+
Elaeis_563_8:+
Elaeis_1815_5:+
Elaeis_1815_6:+
Elaeis_2238_5:+
Elaeis_2238_6:+
Elaeis_84_2:-
Elaeis_84_1:-
Elaeis_226_0:+
Elaeis_226_4:-
Sabal_17_1:+
Sabal_17_0:+
Elaeis_673_13:-
Elaeis_673_12:-
Elaeis_673_14:-
Sabal_17_3:-
Sabal_17_2:-
Elaeis_194_11:-
Elaeis_194_10:+
Elaeis_2459_0:-
Elaeis_2459_1:-
Elaeis_757_2:+
Elaeis_757_3:+
Elaeis_1025_1:+
Elaeis_1025_2:+
Sabal_581_2:+
Sabal_581_3:+
Elaeis_1201_0:-
Elaeis_1201_1:-
Elaeis_1017_2:+
Elaeis_1017_1:+
Elaeis_1035_2:-
Elaeis_1035_1:-
Elaeis_1877_3:-
Elaeis_1877_4:+
Elaeis_24_4:+
Elaeis_24_5:+
Elaeis_24_1:+
Elaeis_24_2:+
Elaeis_24_3:+
Elaeis_490_2:-
Elaeis_490_3:-
Elaeis_12_6:+
Elaeis_12_5:+
Elaeis_305_2:+
Elaeis_305_1:+
Elaeis_449_0:+
Elaeis_449_1:+
Elaeis_2339_1:+
Elaeis_2339_2:+
Elaeis_257_2:-
Elaeis_257_1:+
Elaeis_310_5:-
Elaeis_310_4:-
Elaeis_310_1:-
Elaeis_310_2:-
Elaeis_1815_3:+
Elaeis_1815_2:+
Sabal_240_0:+
Sabal_240_1:+
Elaeis_7_4:+
Elaeis_7_5:+
Elaeis_874_0:+
Elaeis_874_1:+
Elaeis_1007_3:-
Elaeis_1007_4:-
Elaeis_1007_0:+
Elaeis_1007_1:+
Elaeis_280_6:+
Elaeis_280_5:+
Elaeis_391_7:-
Elaeis_391_8:-
Elaeis_391_9:-
Elaeis_630_2:+
Elaeis_630_1:+
Sabal_790_4:-
Sabal_790_3:-
Sabal_790_0:-
Sabal_790_1:-
Sabal_204_3:+
Sabal_204_5:+
Sabal_204_6:+
Elaeis_94_1:-
Elaeis_94_2:-
Elaeis_727_3:+
Elaeis_727_2:+
Elaeis_1025_2:+
Sabal_581_3:+
Elaeis_449_4:-
Elaeis_449_5:-
Elaeis_680_7:-
Elaeis_680_6:-
Elaeis_727_1:+
Elaeis_727_0:+
Elaeis_136_10:-
Elaeis_136_9:-
Elaeis_1020_5:-
Elaeis_1020_4:-
Elaeis_1020_6:-
Elaeis_1020_1:-
Elaeis_1020_3:-
Elaeis_1201_5:+
Elaeis_1201_6:+
Elaeis_609_10:-
Elaeis_609_11:-
Sabal_82_0:-
Sabal_82_2:-
Elaeis_357_2:+
Elaeis_357_1:+
Elaeis_150_5:+
Elaeis_150_4:+
Elaeis_231_7:-
Elaeis_231_6:-
Elaeis_231_5:-
Elaeis_1197_8:-
Elaeis_1197_6:-
Elaeis_1197_7:-
Elaeis_150_1:-
Elaeis_150_0:-
Elaeis_1201_2:-
Elaeis_1201_3:-
Elaeis_1017_4:-
Elaeis_1017_3:-
Elaeis_1842_1:-
Elaeis_1842_2:-
Elaeis_740_3:+
Elaeis_740_1:+
Elaeis_740_5:+
Elaeis_985_3:-
Elaeis_985_2:-
Sabal_762_1:+
Sabal_762_2:+
Elaeis_874_0:+
Elaeis_874_1:+
Elaeis_1025_1:+
Sabal_581_2:+
Sabal_508_3:-
Sabal_508_2:-
Sabal_703_6:+
Sabal_703_7:-
Elaeis_563_5:-
Elaeis_563_4:-
Elaeis_12_9:+
Elaeis_12_7:+
Sabal_267_9:-
Sabal_267_11:-
Sabal_267_10:-
Elaeis_369_9:+
Elaeis_369_8:+
Elaeis_369_7:+
Elaeis_280_9:+
Elaeis_280_8:+
Elaeis_280_7:+
Elaeis_280_1:+
Elaeis_280_0:+
Elaeis_2561_1:-
Elaeis_2561_2:-
Elaeis_897_13:+
Elaeis_897_12:+
Elaeis_872_4:+
Elaeis_872_3:+
Sabal_296_11:+
Sabal_296_8:+
Elaeis_758_9:-
Elaeis_758_8:-

[sample_1073 - probes hitting multiple contigs]
Elaeis_237_9:271695, 80090
Elaeis_237_0:455355, 469831
Sabal_703_0:442531, 373946
Elaeis_164_13:211666, 37805
Elaeis_563_1:62384, 116004, 335340, 25798, 456480, 419364
Sabal_334_3:198259, 320084, 361395, 261198, 361120, 85517, 471160, 336668, 383089, 261199, 416918, 298675, 280876, 415849, 211269, 452094, 237861, 269206, 105585, 295522, 477351, 199035, 59560, 15360, 326578, 445261, 445260, 230431, 201887, 150524, 179489, 79168, 229574, 37731, 178626, 198511, 76009, 45247, 270459, 288913, 202156, 202157, 355144, 480894, 178750, 92287, 248826, 204914, 300962, 227154, 204750, 309928, 423948, 464451, 219243, 295521, 295520, 365351, 221841, 141436, 338502, 64594, 302779, 417424, 282587, 59691, 412588, 487265, 488593, 186422, 260969, 236858, 225019, 183372
Elaeis_897_7:50039, 52807
Elaeis_429_2:65695, 111479
Elaeis_429_0:477115, 377947, 356018
Elaeis_38_5:13009, 13420
Elaeis_332_4:435806, 243097
Elaeis_299_2:326492, 19216
Elaeis_415_7:125731, 49550, 363955
Phoenix_125_0:226430, 144013, 251753, 55696, 293632, 353043, 263147, 371716, 137677
Elaeis_1901_6:309473, 388220, 28660, 176807, 19731, 126460, 39393, 146433, 152103, 2693, 369439
Elaeis_1877_0:144782, 454238
Elaeis_1877_3:490144, 122078
Elaeis_1877_5:230442, 382426, 172757
Elaeis_1877_4:489104, 336436
Elaeis_2238_6:440095, 440096, 305888, 130605, 305889
Elaeis_785_1:431131, 188079, 158772, 154494, 336422, 159428, 146768, 212113, 212112, 270748, 403717, 150805, 406156, 30119, 111624, 179045, 445743, 193397, 82803, 357921, 82820, 284652, 288934, 8109, 412345, 128793, 233494, 440058, 468896, 37985, 71233, 349183
Elaeis_785_0:281655, 467881
Elaeis_88_10:475608, 475609
Elaeis_874_1:253824, 12706
Elaeis_340_1:201752, 241252, 62682
Elaeis_139_3:371029, 371028, 65205, 451825, 39518, 47272
Elaeis_785_3:373760, 170542, 335085, 231728
Elaeis_785_2:479660, 266973, 260648, 151334, 232651
Phoenix_252_1:438407, 213278, 246121, 390407, 345709, 321960, 217858, 18573, 308681, 333131, 81923, 89489, 5328
Elaeis_2561_3:63129, 106344
Elaeis_226_7:114883, 114884, 163631, 415982, 74921, 297696, 238014, 429286, 457626, 301899
Sabal_215_5:394266, 142885
Sabal_977_6:166809, 147602
Elaeis_164_5:294730, 17589
Elaeis_421_3:236167, 95665
Elaeis_421_1:450622, 159903
Elaeis_136_7:179265, 260048, 480980, 102900, 32960, 351895, 6953, 6954
Elaeis_204_0:129913, 489925, 229948, 423196, 142953
Elaeis_1842_1:212966, 443603, 418078, 320491, 389527, 389526, 390702
Elaeis_855_2:148100, 289689, 414910, 295897, 30021, 91839, 452120, 462842, 156736, 131442, 41822, 362440, 330225, 267916
Elaeis_1842_2:489915, 21028, 477270, 21027
Elaeis_340_4:95683, 325009, 287803, 443307, 390585, 241663, 199962, 195387, 155338
Elaeis_1171_2:356602, 323032
Elaeis_282_1:475176, 333200, 441003, 23364
Elaeis_282_3:268954, 92727, 145902, 364479, 217247, 114486, 67119, 107734, 290534, 453128
Elaeis_282_2:268242, 268243
Elaeis_378_3:422999, 86075, 208512
Sabal_982_0:113660, 421228, 289094, 355088, 392311
Elaeis_1013_5:401683, 256835
Elaeis_378_4:306827, 484319
Elaeis_2291_5:275750, 164196, 401194
Elaeis_150_2:139731, 355697
Elaeis_150_1:352778, 31791, 125110, 66744, 933, 16154
Elaeis_1064_2:110092, 274690, 297833, 149450
Elaeis_299_1:262615, 57338, 336311
Sabal_252_4:21948, 374308
Sabal_252_7:157117, 272149, 424446, 179323, 386934
Sabal_252_6:417187, 409513, 206320
Sabal_252_3:462529, 367151
Elaeis_429_5:490077, 120382
Elaeis_136_24:318740, 66131, 200012, 235112, 260846, 58578, 403128, 7439, 98293
Elaeis_136_5:450625, 456708, 160375, 440611, 282008
Elaeis_290_0:220536, 421152, 275647, 90064, 119309, 245193, 201606, 384769, 296104, 302776, 118326, 135325, 257214, 418871, 266765, 473032, 449001, 122234, 42983, 184550, 418956, 329355, 480322, 137816, 399109, 257747, 24507, 397653, 257213, 145403, 52317, 87030, 3848, 179493, 485230
Elaeis_290_1:419652, 407599, 30910, 197615, 337120, 81461, 129161, 161378, 406145, 156026, 367830, 54932, 140448, 33742, 355661, 127476, 82855, 229988, 430339, 184531, 83775, 200965, 451425, 166495, 185540, 187010, 423296, 272207, 228195, 155109, 135078, 202524, 100649, 340749, 178791, 252456, 56078
Elaeis_290_2:275783, 156209, 71047, 377882, 400697, 207894, 404362, 282013, 47612, 344878, 74721, 435815, 241888, 58287, 284578, 394236, 277659, 483444
Elaeis_1035_0:169341, 490174, 481563, 157887, 234909, 356897, 394883, 84032, 84033, 14178, 84035, 342578, 169334, 169332, 169333, 394886, 377929, 261108, 169338, 169339
Elaeis_340_3:477356, 478051, 199433, 489994, 340631, 285394, 152533, 260140, 213788, 467908, 283707
Elaeis_136_9:114398, 455189, 423997, 76624, 235007, 416922, 243797, 472004, 421652, 318003, 451340, 21310, 64247, 460527
Elaeis_136_8:227422, 344579, 276083, 164704, 458820, 412122
Elaeis_290_8:106658, 133551, 453018, 83014, 84580, 452707, 171595, 341506, 477676, 110537, 237663, 409079, 105198, 30388, 300001, 476297
Elaeis_2339_3:307208, 380283
Elaeis_204_8:399725, 427763, 300662, 442997
Elaeis_136_3:192918, 346813, 16904, 1617, 73111, 133802, 89153, 325656, 202546, 412468, 46007
Elaeis_136_2:401698, 164247, 310556, 219615
Elaeis_136_0:364526, 454533, 377684, 285861, 301854
Elaeis_2370_6:230160, 417645, 178106
Elaeis_277_2:308871, 184983, 280804, 436838, 18910
Elaeis_484_1:135898, 433109
Elaeis_464_5:108154, 363770
Elaeis_673_16:203306, 91631
Sabal_180_3:182885, 182884, 368452, 341415, 418858, 173474, 215496
Sabal_180_1:432209, 20925
Elaeis_280_0:103850, 44191, 44190, 234163
Sabal_743_1:233075, 267312
Elaeis_1017_0:381859, 280236, 154842, 204333, 332630, 11453, 212398
Sabal_762_4:372617, 292659, 430604
Elaeis_136_10:275343, 46859, 435986, 449625, 461824, 437363, 46860, 190075, 100949, 476662
Sabal_762_1:122242, 301571
Sabal_762_0:350329, 256018
Sabal_762_3:272681, 198587, 253537
Elaeis_609_1:416551, 157853, 1463, 303310
Elaeis_250_7:317403, 368256, 155773, 296246, 159651, 109813, 14058, 214636, 130995, 54473, 304176
Elaeis_250_0:155372, 455545, 467644, 118734, 474144, 317185, 198500, 96900
Elaeis_250_1:79422, 439671, 338872, 166975, 302539, 200909, 248303
Elaeis_855_0:329042, 463168, 377846, 141106, 286887, 347491, 418235, 378506, 98231, 39165, 61363, 319268, 430899, 28996, 468149, 86711, 223559, 218893, 25627, 282110, 339057
Elaeis_38_4:359624, 426957
Elaeis_252_5:171970, 4210, 250380, 489918, 383672, 15515
Sabal_296_4:18871, 80052, 77467, 468352, 199355, 232541, 317134, 189361, 256422, 196149, 489115, 263015, 330504, 117951, 238978, 473971, 449658, 19675, 236231
Sabal_296_1:355674, 251787
Sabal_296_3:490064, 251787
Sabal_296_2:355675, 251787
Elaeis_357_2:144827, 281476, 336471
Elaeis_362_0:30087, 167824, 38115, 30088, 131145
Elaeis_863_0:318238, 323221
Elaeis_2164_1:53335, 69830
Elaeis_2164_4:346051, 608, 6888, 6889
Sabal_308_0:297095, 68071, 28636
Elaeis_83_11:430657, 436123, 263088
Elaeis_83_12:408331, 59333, 225147
Phoenix_225_8:391782, 181588, 391781, 277187
Phoenix_225_6:170786, 113359, 414610, 304846, 424806, 379157, 121695, 460320, 122767, 487411, 445781, 197387, 197388, 280640, 429480, 271127, 197789, 255433, 191320, 488747, 12996, 336776, 369684, 216261, 216260, 130250, 243049, 139670, 166648, 446848, 167244
Elaeis_1052_3:76062, 389556, 389555
Elaeis_88_14:178699, 364927, 255791
Sabal_886_1:374564, 51928
Sabal_886_4:490076, 121016
Elaeis_281_3:301945, 87491, 257188
Sabal_763_6:153273, 472929
Elaeis_989_5:383816, 81189
Elaeis_310_0:272315, 26635, 469106
Sabal_252_5:341818, 361410
Elaeis_948_1:26233, 170084
Elaeis_1171_4:30550, 22876, 2412
Elaeis_1171_5:489997, 167473
Elaeis_204_16:167605, 35431, 265893, 110728, 461421, 461420
Elaeis_576_12:141911, 119654, 72788
Sabal_556_7:175316, 238071
Sabal_334_4:39037, 110458
Sabal_334_2:340990, 54708, 176407, 403841
Elaeis_12_4:368690, 324032, 304380, 324750, 382612, 480552, 196884, 82187
Elaeis_1168_4:316357, 55813
Elaeis_136_18:329363, 107509, 107508, 129959, 181363, 484407, 432966
Sabal_982_3:69576, 453646, 355972
Elaeis_231_7:233258, 408493, 408492
Elaeis_88_0:483147, 382780, 286871
Elaeis_88_1:254484, 170131, 227095, 89299, 248167, 263648, 216808, 267659, 167726, 48006
Elaeis_88_6:476930, 419695, 176910, 121588, 292770, 202392
Sabal_736_7:490168, 441615
Elaeis_1119_0:352318, 161683, 425578
Elaeis_1119_1:7270, 301466, 174397, 263496, 186655, 401839, 362341, 362536, 225655, 134980, 80570, 208108, 181173, 483272, 17837, 17836, 59772
Elaeis_1119_2:288057, 311220
Elaeis_1119_3:79175, 306330, 490041
Elaeis_2388_3:450145, 41027
Elaeis_2388_4:370694, 53631
Elaeis_630_3:44359, 417158
Elaeis_83_8:60805, 60804
Elaeis_204_13:78803, 448985, 371407, 255447, 320064, 140016, 339250, 412656, 97305
Elaeis_204_12:15996, 193604, 215982
Elaeis_83_1:158328, 127665, 444267, 241919, 367490, 163352, 116955, 216573, 410432
Elaeis_391_9:240939, 477757
Elaeis_257_1:396549, 36849, 14341, 396548
Elaeis_257_0:366860, 93779, 219828, 295321, 22529
Elaeis_12_3:108419, 202290, 82187
Elaeis_207_5:454037, 60702
Sabal_762_2:122242, 301571
Elaeis_2339_1:162453, 120170, 305348, 92652

[sample_1073 - contigs hitting multiple probes]
394693:Elaeis_563_5, Elaeis_563_4
185267:Elaeis_391_7, Elaeis_391_8
14341:Elaeis_257_2, Elaeis_257_1
490188:Elaeis_1020_5, Elaeis_1020_4, Elaeis_1020_6
374157:Elaeis_231_6, Elaeis_231_5
489857:Elaeis_204_11, Elaeis_204_9
246215:Elaeis_1197_8, Elaeis_1197_6, Elaeis_1197_7
48524:Elaeis_1025_0, Sabal_581_1
490065:Elaeis_84_2, Elaeis_84_1
50006:Elaeis_1201_0, Elaeis_1201_1
373801:Elaeis_964_6, Elaeis_964_5
398633:Sabal_204_3, Sabal_204_5, Sabal_204_6
145925:Elaeis_1815_5, Elaeis_1815_6
394172:Elaeis_1035_2, Elaeis_1035_1
66010:Elaeis_1052_2, Elaeis_1052_1
334132:Elaeis_897_13, Elaeis_897_12
265780:Elaeis_84_12, Elaeis_84_13
91057:Elaeis_282_7, Elaeis_282_9, Elaeis_282_8
174616:Sabal_245_1, Sabal_245_0
477578:Sabal_267_9, Sabal_267_10
290666:Sabal_240_0, Sabal_240_1
237276:Elaeis_194_11, Elaeis_194_10
82187:Elaeis_12_3, Elaeis_12_2, Elaeis_12_4
489998:Elaeis_369_9, Elaeis_369_8, Elaeis_369_7
245393:Elaeis_808_4, Elaeis_808_3
180359:Elaeis_1017_2, Elaeis_1017_1
63423:Sabal_736_2, Sabal_736_1
310727:Elaeis_226_0, Elaeis_226_4
489870:Elaeis_369_11, Elaeis_369_10, Elaeis_369_13, Elaeis_369_14, Elaeis_369_17, Elaeis_369_16
33791:Elaeis_357_3, Elaeis_357_4
330483:Sabal_790_4, Sabal_790_3
301571:Sabal_762_1, Sabal_762_2
17419:Elaeis_218_6, Elaeis_218_7
489878:Elaeis_863_4, Elaeis_863_5, Elaeis_863_3
249566:Elaeis_305_2, Elaeis_305_1
489972:Elaeis_1815_1, Elaeis_1815_3, Elaeis_1815_2
308264:Elaeis_680_2, Elaeis_680_1, Elaeis_680_0
185169:Elaeis_1007_3, Elaeis_1007_4
122242:Sabal_762_1, Sabal_762_2
489944:Sabal_17_1, Sabal_17_0
217587:Elaeis_872_6, Elaeis_872_7, Elaeis_872_4, Elaeis_872_3
371219:Elaeis_280_6, Elaeis_280_5
490063:Elaeis_310_4, Elaeis_310_1, Elaeis_310_2
174562:Elaeis_948_2, Elaeis_948_3
163229:Elaeis_24_1, Elaeis_24_2
314650:Elaeis_2561_1, Elaeis_2561_2
171800:Elaeis_630_2, Elaeis_630_1
244998:Elaeis_490_2, Elaeis_490_3
489957:Elaeis_24_5, Elaeis_24_6
247064:Elaeis_464_3, Elaeis_464_4
342640:Elaeis_94_1, Elaeis_94_2
351515:Elaeis_207_0, Elaeis_207_1
55813:Elaeis_1168_4, Elaeis_1168_5
445994:Elaeis_2459_0, Elaeis_2459_1
103997:Sabal_110_0, Sabal_110_1
490149:Elaeis_449_4, Elaeis_449_5
187045:Elaeis_24_4, Elaeis_24_3
433183:Elaeis_985_3, Elaeis_985_2
126354:Sabal_4_0, Sabal_4_1
106991:Sabal_17_3, Sabal_17_2
133195:Elaeis_12_6, Elaeis_12_5
490018:Elaeis_293_2, Elaeis_293_1
490155:Nypa_326_7, Nypa_326_6
257633:Elaeis_757_2, Elaeis_757_3
290558:Elaeis_293_4, Elaeis_293_3
290557:Elaeis_673_13, Elaeis_673_14
205243:Elaeis_2056_3, Elaeis_2056_1, Elaeis_2056_0, Elaeis_2056_5, Elaeis_2056_4
370298:Elaeis_1201_2, Elaeis_1201_3
251787:Sabal_296_1, Sabal_296_3, Sabal_296_2
310767:Elaeis_280_2, Elaeis_280_1
169752:Elaeis_280_9, Elaeis_280_8, Elaeis_280_7
490003:Sabal_508_3, Sabal_508_2
489936:Elaeis_989_3, Elaeis_989_2
489939:Elaeis_758_9, Elaeis_758_8
377481:Elaeis_1025_2, Sabal_581_3
60702:Elaeis_207_5, Elaeis_207_7
296252:Elaeis_958_9, Elaeis_958_8, Elaeis_958_7, Elaeis_958_6
253824:Elaeis_874_0, Elaeis_874_1
447443:Elaeis_12_9, Elaeis_12_7
243097:Elaeis_332_5, Elaeis_332_4
439451:Elaeis_985_7, Elaeis_985_6
407527:Elaeis_964_14, Elaeis_964_15
244748:Elaeis_563_7, Elaeis_563_8
11166:Sabal_82_0, Sabal_82_2
16299:Elaeis_1025_8, Elaeis_1025_9, Sabal_581_10, Sabal_581_9
151421:Elaeis_7_4, Elaeis_7_5
25936:Elaeis_1007_0, Elaeis_1007_1
153183:Elaeis_362_2, Elaeis_362_1

[sample_1073 - contig orientation]
Elaeis_563_5:-
Elaeis_563_4:-
Elaeis_391_7:-
Elaeis_391_8:-
Elaeis_257_2:-
Elaeis_257_1:-
Elaeis_1020_5:-
Elaeis_1020_4:-
Elaeis_1020_6:-
Elaeis_231_6:-
Elaeis_231_5:-
Elaeis_204_11:-
Elaeis_204_9:-
Elaeis_1197_8:-
Elaeis_1197_6:-
Elaeis_1197_7:-
Elaeis_1025_0:+
Sabal_581_1:+
Elaeis_84_2:+
Elaeis_84_1:+
Elaeis_1201_0:-
Elaeis_1201_1:-
Elaeis_964_6:-
Elaeis_964_5:-
Sabal_204_3:+
Sabal_204_5:+
Sabal_204_6:+
Elaeis_1815_5:-
Elaeis_1815_6:-
Elaeis_1035_2:-
Elaeis_1035_1:-
Elaeis_1052_2:+
Elaeis_1052_1:+
Elaeis_897_13:-
Elaeis_897_12:-
Elaeis_84_12:+
Elaeis_84_13:+
Elaeis_282_7:+
Elaeis_282_9:+
Elaeis_282_8:+
Sabal_245_1:-
Sabal_245_0:-
Sabal_267_9:+
Sabal_267_10:+
Sabal_240_0:+
Sabal_240_1:+
Elaeis_194_11:-
Elaeis_194_10:-
Elaeis_12_3:+
Elaeis_12_2:+
Elaeis_12_4:+
Elaeis_369_9:+
Elaeis_369_8:+
Elaeis_369_7:+
Elaeis_808_4:-
Elaeis_808_3:-
Elaeis_1017_2:-
Elaeis_1017_1:-
Sabal_736_2:-
Sabal_736_1:-
Elaeis_226_0:-
Elaeis_226_4:+
Elaeis_369_11:+
Elaeis_369_10:+
Elaeis_369_13:+
Elaeis_369_14:+
Elaeis_369_17:+
Elaeis_369_16:+
Elaeis_357_3:+
Elaeis_357_4:+
Sabal_790_4:-
Sabal_790_3:-
Sabal_762_1:+
Sabal_762_2:+
Elaeis_218_6:-
Elaeis_218_7:-
Elaeis_863_4:-
Elaeis_863_5:-
Elaeis_863_3:-
Elaeis_305_2:-
Elaeis_305_1:-
Elaeis_1815_1:-
Elaeis_1815_3:-
Elaeis_1815_2:-
Elaeis_680_2:+
Elaeis_680_1:+
Elaeis_680_0:+
Elaeis_1007_3:-
Elaeis_1007_4:-
Sabal_762_1:+
Sabal_762_2:+
Sabal_17_1:+
Sabal_17_0:+
Elaeis_872_6:+
Elaeis_872_7:+
Elaeis_872_4:+
Elaeis_872_3:+
Elaeis_280_6:+
Elaeis_280_5:+
Elaeis_310_4:-
Elaeis_310_1:-
Elaeis_310_2:-
Elaeis_948_2:+
Elaeis_948_3:+
Elaeis_24_1:-
Elaeis_24_2:-
Elaeis_2561_1:+
Elaeis_2561_2:+
Elaeis_630_2:-
Elaeis_630_1:-
Elaeis_490_2:-
Elaeis_490_3:-
Elaeis_24_5:-
Elaeis_24_6:-
Elaeis_464_3:-
Elaeis_464_4:-
Elaeis_94_1:-
Elaeis_94_2:-
Elaeis_207_0:+
Elaeis_207_1:+
Elaeis_1168_4:+
Elaeis_1168_5:+
Elaeis_2459_0:-
Elaeis_2459_1:-
Sabal_110_0:+
Sabal_110_1:+
Elaeis_449_4:-
Elaeis_449_5:-
Elaeis_24_4:+
Elaeis_24_3:+
Elaeis_985_3:+
Elaeis_985_2:+
Sabal_4_0:-
Sabal_4_1:-
Sabal_17_3:+
Sabal_17_2:+
Elaeis_12_6:-
Elaeis_12_5:-
Elaeis_293_2:-
Elaeis_293_1:-
Nypa_326_7:-
Nypa_326_6:-
Elaeis_757_2:-
Elaeis_757_3:-
Elaeis_293_4:+
Elaeis_293_3:+
Elaeis_673_13:+
Elaeis_673_14:+
Elaeis_2056_3:-
Elaeis_2056_1:-
Elaeis_2056_0:-
Elaeis_2056_5:-
Elaeis_2056_4:-
Elaeis_1201_2:-
Elaeis_1201_3:-
Sabal_296_1:+
Sabal_296_3:+
Sabal_296_2:+
Elaeis_280_2:-
Elaeis_280_1:-
Elaeis_280_9:+
Elaeis_280_8:+
Elaeis_280_7:+
Sabal_508_3:-
Sabal_508_2:-
Elaeis_989_3:-
Elaeis_989_2:-
Elaeis_758_9:-
Elaeis_758_8:-
Elaeis_1025_2:-
Sabal_581_3:-
Elaeis_207_5:+
Elaeis_207_7:-
Elaeis_958_9:+
Elaeis_958_8:+
Elaeis_958_7:+
Elaeis_958_6:+
Elaeis_874_0:+
Elaeis_874_1:+
Elaeis_12_9:-
Elaeis_12_7:-
Elaeis_332_5:+
Elaeis_332_4:+
Elaeis_985_7:-
Elaeis_985_6:-
Elaeis_964_14:+
Elaeis_964_15:+
Elaeis_563_7:+
Elaeis_563_8:+
Sabal_82_0:+
Sabal_82_2:+
Elaeis_1025_8:-
Elaeis_1025_9:-
Sabal_581_10:-
Sabal_581_9:-
Elaeis_7_4:-
Elaeis_7_5:-
Elaeis_1007_0:+
Elaeis_1007_1:+
Elaeis_362_2:+
Elaeis_362_1:+

[sample_1074 - probes hitting multiple contigs]
Sabal_240_0:59500, 501127, 484592, 22204
Elaeis_197_5:215205, 311173
Elaeis_793_4:596553, 327872
Elaeis_1201_7:512164, 329945, 502111, 502110, 29451, 86356
Elaeis_237_8:204228, 1868, 69623, 598784
Elaeis_807_9:448991, 335859, 112649, 479212, 564247, 417593, 96688, 245015, 543184, 451642, 176100, 493685, 438873, 195741, 222280, 238354, 181865, 308627, 347115
Sabal_703_7:68120, 368276, 41881, 362613, 138416
Elaeis_807_0:257484, 114133, 98691, 299196, 672632, 541607, 217630
Sabal_703_1:112246, 508526
Elaeis_164_13:99213, 452402, 228085, 204867, 119218, 34495, 154827, 306623
Elaeis_563_1:62021, 589346, 124072, 246018
Sabal_252_5:652837, 643435, 554042, 256151, 383503, 393726, 207105, 249423, 671937, 357322, 435213, 393531, 83728, 143261, 630462, 101402, 99070, 101401, 165324, 521873, 529182
Elaeis_429_3:431994, 87186
Elaeis_793_1:672896, 67799
Elaeis_299_3:473911, 147554
Elaeis_38_5:546571, 494584, 538848
Elaeis_38_4:25439, 10583
Elaeis_299_2:551267, 259449
Elaeis_415_7:91549, 121959
Sabal_581_3:353626, 521892, 238086, 516041
Phoenix_125_0:376289, 294548, 530711
Elaeis_1901_0:277211, 264783
Elaeis_1615_0:447493, 160914, 35301, 425416, 299965, 78346, 384519
Elaeis_1877_3:545862, 401105
Elaeis_1877_5:652164, 407003, 147311
Elaeis_1877_4:545862, 672986
Elaeis_785_2:336734, 240590, 557129, 437669, 183019
Elaeis_785_1:502974, 117636, 370153, 242401, 371736, 235006, 297468, 254190, 390447, 412516, 412810, 461969, 387775, 348991, 480365, 620950, 543987, 396849, 241651, 96252, 498359, 406361, 143650, 504337, 227295, 633592, 621679, 565400, 312051, 260282, 516318, 505390, 8734, 153186, 471839, 2047, 647252, 334218, 233803, 176309, 148164, 251564, 179508, 608859, 41325, 480364, 243483
Elaeis_785_0:135214, 60203, 495696, 166707
Elaeis_874_9:212660, 380787
Sabal_110_7:302651, 652650, 128911, 518424, 450801
Elaeis_874_0:366071, 508615
Elaeis_874_1:366071, 508615
Elaeis_785_3:393547, 311825, 411188, 220501, 65319, 482841, 50963, 372993, 378856, 239653, 94771, 107677, 557391, 64166, 41725, 69177, 27782, 505586, 154640
Elaeis_218_1:444487, 497994, 81753
Phoenix_252_1:354242, 388009, 121994, 261456, 158227, 556624, 287633, 454854, 437865, 68441, 285322, 377237, 134938, 45758, 623628, 168419, 40561, 666747, 666746, 354528, 302997, 56555, 520548, 338117, 448913
Elaeis_2561_3:633733, 213667
Elaeis_226_7:296622, 442369, 8150, 673019, 157579, 424434, 574033, 443060, 326897
Sabal_215_1:201513, 107447
Sabal_215_6:89158, 89159, 68554
Sabal_950_1:169306, 331129
Sabal_215_5:642445, 74773
Elaeis_191_7:8044, 620721, 495105, 600230
Elaeis_164_0:113820, 148757
Elaeis_164_5:435291, 258452
Elaeis_204_6:362578, 362577, 285092, 402339
Elaeis_204_5:324586, 324587, 80300, 512548, 615763, 154644, 592053
Elaeis_204_4:41491, 672732
Elaeis_136_7:467779, 459954, 459955, 672577, 153640, 216577, 212553
Elaeis_204_0:175063, 358586, 69015, 627857, 541919, 671463, 202664, 411041, 632216, 396631, 40926, 575718, 269563
Elaeis_855_2:367956, 672517, 472096, 625223, 510257, 181776, 588557, 139304, 488778, 446070
Elaeis_855_0:116340, 665928, 276933, 229637, 44267, 287397, 307950, 476669, 530178, 414156, 3290, 385256, 425263, 485915, 37369, 520098, 36320, 352464, 289186, 588487, 28664, 339612, 632009, 195859, 384452, 199737, 483665, 346188, 191869, 554213, 337311, 338487, 611865, 633324, 101451, 306572, 72785, 53681
Sabal_378_0:75148, 554428, 4023, 209147
Elaeis_855_6:169572, 444152, 548815, 270801, 360879, 593782, 369222, 147891
Elaeis_2459_5:626197, 461889, 672901
Elaeis_340_4:315070, 416816
Elaeis_1171_2:505056, 217223
Elaeis_282_4:156487, 346057, 226452, 481573, 492426, 371152, 481678, 587859, 371200, 281728, 97242
Elaeis_282_7:672858, 498840
Elaeis_84_13:205789, 444071, 578133
Elaeis_282_1:606469, 466566, 72306, 592068, 507033, 440517, 652433, 317814, 213461, 29093, 488970, 495669
Elaeis_282_3:540359, 593443, 310294, 134289, 468943, 233473, 657379, 404466, 524303
Elaeis_282_2:66092, 328615, 231979, 368436, 97112, 430281, 396972
Elaeis_378_3:285338, 281168, 293773, 515875, 463051
Elaeis_808_4:256542, 262089, 541286, 541285
Elaeis_378_1:308393, 290006
Elaeis_282_9:277069, 667514
Elaeis_378_5:463290, 463291
Elaeis_378_4:281168, 255782
Elaeis_363_7:539973, 65532
Elaeis_363_0:554073, 306782, 613886, 283971, 124967, 544961
Elaeis_1050_12:79714, 528601, 462004, 629238, 235573, 303477, 86207, 534379, 494264, 146902, 97223, 52711, 239084, 379165, 197106, 319077, 172334, 59394
Elaeis_150_1:654219, 586400, 44056, 502092
Elaeis_136_8:473257, 106238, 312091
Elaeis_150_4:331521, 134153
Elaeis_429_2:104686, 303636, 125711, 300529
Sabal_252_4:115887, 588351, 537947, 66397, 366703, 341724, 300824, 331230, 188574
Elaeis_429_0:523308, 46711
Sabal_252_6:595538, 74155, 630836, 401332, 581311, 492390, 235624, 134960
Elaeis_31_1:494106, 126634, 333791, 662844, 210301, 17004
Sabal_252_3:216670, 216671
Elaeis_429_5:69669, 672688
Elaeis_136_24:272500, 423372, 2124, 65724, 108228
Elaeis_290_0:88720, 37358, 447468, 326828, 567797, 579466, 479581, 419406
Elaeis_290_1:552237, 458982, 541297, 458983, 626254, 409100, 217778, 217779, 576074, 257932, 341692, 534313, 599901
Elaeis_290_2:628990, 62520, 346144, 350155, 419215, 563530, 192199, 441189, 537692, 449146, 200923, 518971, 473679, 357640, 546400
Elaeis_1035_0:636785, 455254, 19477, 98093, 542060, 294666, 241680, 298469, 322652, 231738, 4703, 4702, 231733, 496504, 231737, 231734, 231735, 587318, 52156, 215934, 215935, 92716, 487213, 178766, 74987, 295601, 584919, 98725, 372594, 542070, 542076, 10378, 516463, 542057, 470541, 353713, 95964, 61614, 645579, 215940, 92717, 247930, 584917, 354755, 115162, 300072, 115166, 59498, 372592, 372593
Elaeis_340_2:29410, 328982
Elaeis_340_3:414229, 76250, 248919, 386032, 334761, 13381, 208741, 413658
Elaeis_340_1:437178, 12533, 276313, 86023, 168993, 661621, 128990, 621311
Elaeis_290_8:32057, 426768, 228757, 449279, 59550, 24359, 643706, 101366, 563318, 519093, 528554, 206406, 518591, 576656, 260308, 571447, 524018, 137931, 177393, 165579, 647987, 363056, 579281, 403404, 435018
Elaeis_2339_3:217767, 79529
Elaeis_2339_2:324295, 654309
Elaeis_136_3:296375, 275070
Elaeis_1801_5:232405, 166167, 395055, 540863, 277395
Elaeis_484_1:168107, 484724
Elaeis_673_14:278996, 423758
Elaeis_52_1:506827, 61957
Sabal_180_3:618009, 272176, 153669, 73392, 664489, 657567, 12012, 474642, 618944, 280391, 596240, 7428
Elaeis_280_2:234812, 244931
Sabal_180_1:189765, 316934
Elaeis_1020_3:472546, 547012, 8278, 327667, 451687, 113990
Elaeis_136_18:97438, 97437, 49804, 309916, 317217, 333744
Elaeis_807_12:310956, 206655, 630905, 188655, 432907
Elaeis_807_13:370598, 639346, 583989, 31164, 63381, 533349
Sabal_762_5:43671, 121600, 43670, 295438, 658089, 136872
Sabal_762_4:152684, 163770
Sabal_762_1:1679, 288830
Sabal_762_0:600065, 629670
Sabal_762_3:384757, 102849, 580406, 374405, 374406
Sabal_762_2:1679, 288830
Elaeis_250_5:278085, 101415
Elaeis_250_7:215641, 672884
Elaeis_250_0:672550, 32280, 214244
Elaeis_250_1:535553, 248148, 536595, 433922, 2847, 395612, 360092, 485014, 84178, 580164
Elaeis_514_1:637450, 2064, 672848, 2065
Elaeis_194_10:279269, 588736
Elaeis_2459_0:334539, 276533, 204947, 210075, 281778, 116747, 322313
Elaeis_855_12:90574, 540589, 22933, 290135
Elaeis_1007_6:103756, 234937, 234936, 321604, 315380, 315381
Sabal_296_4:515200, 350812, 513202, 672789, 586849, 66042, 134413, 371987, 510549, 510548, 200774, 410647, 604647, 587738, 268654
Elaeis_464_1:352450, 297899
Sabal_296_1:141770, 672789
Sabal_296_0:155199, 191457, 621653, 272503, 155200, 231629
Sabal_296_3:672789, 248151, 458301, 443777, 642832, 184813
Sabal_296_2:256983, 672789
Elaeis_357_2:552928, 104661, 247089, 82743, 169664, 600034, 591601, 198237, 584177, 543386, 412918, 505247, 7530, 463943
Elaeis_362_4:586854, 393827, 610411, 120541, 47196, 503327, 568704, 360185, 213478, 200965, 645024, 13731, 615435
Elaeis_204_8:629478, 667121, 56103, 517719
Elaeis_362_2:518096, 328035, 454049
Elaeis_362_0:41297, 113548, 489836, 413759, 493665, 299079, 70005, 98788, 349048, 301492, 217928, 208968, 319261, 247762, 328518, 172567, 254792
Elaeis_362_1:57708, 319129, 316035, 37527
Elaeis_863_0:13060, 426889, 26109, 256673, 638071, 111971
Elaeis_2164_4:338555, 139093, 572593
Elaeis_1025_2:353626, 521892, 238086, 516041
Sabal_148_2:442475, 24354
Elaeis_369_11:633353, 322724, 601284
Elaeis_964_0:215781, 391038, 588365, 51087, 368552, 362139, 621857
Elaeis_83_12:389993, 334568, 133595, 672843, 632796
Elaeis_89_5:617970, 15824
Phoenix_225_8:470193, 622320
Phoenix_225_6:122286, 589050, 339642, 200417, 596627, 101775, 628939, 140549, 88088, 502634
Sabal_886_1:331270, 157204
Sabal_886_4:561165, 605462, 147523, 349531, 632590
Elaeis_1171_3:519787, 217223
Elaeis_204_13:225910, 188720, 562799, 145865, 145866, 512855, 614272, 257768, 488142, 153259, 269921, 296977, 105065, 562836
Sabal_763_6:156874, 656292
Elaeis_310_2:367946, 439168, 475502
Elaeis_948_1:155786, 623292, 184725, 623293, 170377, 246858, 137885
Elaeis_1171_4:28534, 44382, 432561
Elaeis_1171_5:672606, 452091
Sabal_148_5:537965, 611092, 12908
Elaeis_257_0:664410, 272568, 213809, 320075, 554768, 447609
Elaeis_14_6:69048, 141497, 522703
Nypa_326_7:363257, 60839
Elaeis_609_11:516885, 516886, 617713
Sabal_334_4:292745, 151237
Sabal_334_2:71090, 160513
Sabal_334_3:61268, 672720, 404804, 103155, 569004
Elaeis_1168_4:42572, 175884
Sabal_252_7:254867, 210934, 255030, 267082, 632467, 569507, 86454, 277386, 50360, 128683, 332900, 504672, 482648, 368494, 289293, 238438, 27845, 530875, 9387, 469483, 250085, 667638, 198458, 469948, 197770, 207267, 250763, 107290, 481293, 207440, 470762, 487664, 576530, 485035, 48106, 335956, 395223, 593483, 80958, 434186, 351648, 247678, 616783, 286104, 592226, 507723, 558444, 252575, 598491, 193287, 92722, 37377, 246482, 643429, 613185, 455930, 549363, 632774, 131176, 135748, 505938
Elaeis_740_0:447928, 601273, 296212, 296211
Sabal_728_2:522950, 135389, 30340, 669628, 132261, 493493
Sabal_736_7:96844, 124330
Sabal_736_5:551607, 152880
Elaeis_1050_0:553296, 604167, 131732, 45494, 255473, 148027, 360357
Elaeis_1050_1:118462, 118567, 308134, 215215, 107513, 611520, 511323, 242000, 206041, 243996, 201450, 339712, 339711, 340918, 362546, 527959, 5169, 336820, 603073, 499478, 146504
Elaeis_1119_2:526359, 100061, 132879, 340415, 552660, 218215
Elaeis_1119_3:32885, 213600, 278132
Elaeis_732_1:506415, 330771
Elaeis_1050_6:200404, 361641, 277724, 107790, 539137, 380194, 348126, 493733, 611881
Elaeis_1050_7:670551, 143509, 106203, 137599, 443558, 532118, 165788, 579030, 584387, 601504, 623329, 298115, 134983, 92869, 180243, 70139, 110307, 143510, 585648
Elaeis_2388_0:193173, 105769
Elaeis_2388_3:407232, 442372, 249703
Elaeis_2388_4:522187, 672741, 73673
Sabal_556_7:402440, 510722
Elaeis_83_5:169471, 504394, 214353
Elaeis_204_12:576365, 281492
Elaeis_204_11:306968, 63311
Elaeis_83_1:658563, 332387, 164312, 281387, 204637, 209107, 592358
Elaeis_204_16:377371, 400246, 278302, 142200, 672555, 58494
Elaeis_257_1:135276, 358818, 369242, 253748, 581238, 44921, 377759, 367503, 175266, 1135, 62684, 650795, 367504, 87672, 333025, 629903, 560594, 662490
Elaeis_84_1:358929, 370560, 401151, 337145, 370559, 659300
Elaeis_989_5:233632, 12555
Elaeis_207_5:672734, 470963
Elaeis_673_0:429307, 489954
Elaeis_673_5:42866, 305929

[sample_1074 - contigs hitting multiple probes]
616470:Elaeis_989_0, Elaeis_989_3, Elaeis_989_2
163090:Elaeis_872_4, Elaeis_872_3
672907:Sabal_296_11, Sabal_296_8
521892:Elaeis_1025_2, Sabal_581_3
299608:Elaeis_563_5, Elaeis_563_4
546571:Elaeis_38_6, Elaeis_38_5
672789:Sabal_296_4, Sabal_296_1, Sabal_296_3, Sabal_296_2
526733:Elaeis_1020_5, Elaeis_1020_4, Elaeis_1020_6
408649:Elaeis_985_3, Elaeis_985_2
462056:Elaeis_280_9, Elaeis_280_8, Elaeis_280_7
672704:Elaeis_1842_1, Elaeis_1842_2
1679:Sabal_762_1, Sabal_762_2
152181:Elaeis_12_9, Elaeis_12_7
384213:Elaeis_897_13, Elaeis_897_12
545862:Elaeis_1877_3, Elaeis_1877_4
72958:Elaeis_948_2, Elaeis_948_3
526219:Elaeis_958_9, Elaeis_958_8, Elaeis_958_7, Elaeis_958_6
331129:Sabal_950_0, Sabal_950_1
653848:Elaeis_257_10, Elaeis_257_8
429206:Elaeis_207_0, Elaeis_207_1
299613:Elaeis_88_6, Elaeis_88_5
673026:Elaeis_2056_3, Elaeis_2056_1, Elaeis_2056_5, Elaeis_2056_4
210375:Sabal_267_9, Sabal_267_10
672991:Elaeis_369_9, Elaeis_369_8, Elaeis_369_7
290807:Elaeis_1064_1, Elaeis_1064_0
230424:Elaeis_1201_2, Elaeis_1201_3
654841:Elaeis_281_2, Elaeis_281_1
468821:Elaeis_1201_0, Elaeis_1201_1
672713:Elaeis_1017_2, Elaeis_1017_1
433206:Elaeis_231_7, Elaeis_231_6, Elaeis_231_5
113279:Elaeis_1025_8, Elaeis_1025_9, Sabal_581_10, Sabal_581_9
353626:Elaeis_1025_1, Elaeis_1025_2, Sabal_581_2, Sabal_581_3
44999:Sabal_977_6, Sabal_977_3
673038:Elaeis_12_3, Elaeis_12_2
431493:Elaeis_1017_4, Elaeis_1017_3
672646:Elaeis_24_4, Elaeis_24_5, Elaeis_24_6, Elaeis_24_3
167331:Elaeis_680_7, Elaeis_680_6
141810:Elaeis_310_5, Elaeis_310_4
509592:Elaeis_680_2, Elaeis_680_1, Elaeis_680_0
338555:Elaeis_2164_2, Elaeis_2164_4
60839:Nypa_326_7, Nypa_326_6, Nypa_326_5
672948:Elaeis_464_3, Elaeis_464_5, Elaeis_464_4
374547:Elaeis_673_15, Elaeis_673_16
672525:Elaeis_52_5, Elaeis_52_4
234126:Elaeis_305_2, Elaeis_305_1
244931:Elaeis_280_2, Elaeis_280_1, Elaeis_280_0
632511:Elaeis_24_1, Elaeis_24_2
177585:Sabal_790_4, Sabal_790_3
625022:Sabal_204_5, Sabal_204_6
345335:Elaeis_2363_8, Elaeis_2363_10
463349:Elaeis_727_3, Elaeis_727_2
508615:Elaeis_874_0, Elaeis_874_1
484577:Elaeis_1007_3, Elaeis_1007_4
277570:Sabal_17_3, Sabal_17_2
277069:Elaeis_282_9, Elaeis_282_8
672734:Elaeis_207_5, Elaeis_207_7
577016:Elaeis_604_2, Elaeis_604_1, Elaeis_604_0
228012:Elaeis_136_17, Elaeis_136_16
451632:Elaeis_237_4, Elaeis_237_6
397406:Sabal_736_2, Sabal_736_1
556626:Elaeis_1197_8, Elaeis_1197_6, Elaeis_1197_7
188858:Elaeis_490_2, Elaeis_490_3
654309:Elaeis_2339_1, Elaeis_2339_2
150192:Elaeis_1815_5, Elaeis_1815_6
366071:Elaeis_874_0, Elaeis_874_1
173495:Sabal_508_3, Sabal_508_2
45369:Elaeis_226_0, Elaeis_226_4
217223:Elaeis_1171_2, Elaeis_1171_3
323878:Elaeis_964_6, Elaeis_964_5
632209:Elaeis_369_13, Elaeis_369_14, Elaeis_369_17, Elaeis_369_16
25797:Elaeis_563_7, Elaeis_563_9, Elaeis_563_8
281168:Elaeis_378_3, Elaeis_378_4
672836:Elaeis_757_2, Elaeis_757_3
516041:Elaeis_1025_2, Sabal_581_3
575179:Sabal_82_0, Sabal_82_2
502372:Elaeis_12_6, Elaeis_12_5
79242:Elaeis_218_6, Elaeis_218_7
132459:Sabal_110_0, Sabal_110_1
97954:Elaeis_1007_0, Elaeis_1007_1
547390:Elaeis_1035_2, Elaeis_1035_1
272341:Elaeis_7_4, Elaeis_7_5
301577:Sabal_825_5, Sabal_825_6
672614:Elaeis_1025_0, Sabal_581_1
516341:Elaeis_964_14, Elaeis_964_15
191236:Elaeis_863_4, Elaeis_863_5, Elaeis_863_3
672682:Elaeis_2291_7, Elaeis_2291_8
672926:Elaeis_136_10, Elaeis_136_9
573688:Sabal_308_3, Sabal_308_2
417269:Elaeis_2561_1, Elaeis_2561_2
325434:Elaeis_280_6, Elaeis_280_5
170385:Elaeis_1052_2, Elaeis_1052_1
510958:Elaeis_758_9, Elaeis_758_8
672885:Elaeis_83_7, Elaeis_83_8
4163:Elaeis_94_1, Elaeis_94_2
623293:Elaeis_948_0, Elaeis_948_1
278996:Elaeis_673_13, Elaeis_673_12, Elaeis_673_14
672816:Sabal_17_1, Sabal_17_0
401906:Elaeis_727_1, Elaeis_727_0
238086:Elaeis_1025_2, Sabal_581_3
175884:Elaeis_1168_4, Elaeis_1168_5
654869:Elaeis_305_7, Elaeis_305_6
288830:Sabal_762_1, Sabal_762_2
652122:Sabal_245_1, Sabal_245_0
583724:Elaeis_88_0, Elaeis_88_1
672774:Elaeis_2238_5, Elaeis_2238_6
308653:Elaeis_391_7, Elaeis_391_8
525891:Sabal_148_4, Sabal_148_3
399091:Elaeis_449_4, Elaeis_449_5
672803:Elaeis_740_3, Elaeis_740_1, Elaeis_740_5
208953:Sabal_4_0, Sabal_4_1
468576:Elaeis_630_2, Elaeis_630_1
672572:Elaeis_1815_1, Elaeis_1815_3, Elaeis_1815_2
672675:Elaeis_985_8, Elaeis_985_5, Elaeis_985_4, Elaeis_985_7, Elaeis_985_6

[sample_1074 - contig orientation]
Elaeis_989_0:+
Elaeis_989_3:+
Elaeis_989_2:+
Elaeis_872_4:+
Elaeis_872_3:+
Sabal_296_11:+
Sabal_296_8:+
Elaeis_1025_2:+
Sabal_581_3:+
Elaeis_563_5:+
Elaeis_563_4:+
Elaeis_38_6:-
Elaeis_38_5:+
Sabal_296_4:+
Sabal_296_1:+
Sabal_296_3:+
Sabal_296_2:+
Elaeis_1020_5:-
Elaeis_1020_4:-
Elaeis_1020_6:-
Elaeis_985_3:-
Elaeis_985_2:-
Elaeis_280_9:-
Elaeis_280_8:-
Elaeis_280_7:-
Elaeis_1842_1:+
Elaeis_1842_2:+
Sabal_762_1:+
Sabal_762_2:+
Elaeis_12_9:+
Elaeis_12_7:+
Elaeis_897_13:-
Elaeis_897_12:-
Elaeis_1877_3:+
Elaeis_1877_4:+
Elaeis_948_2:-
Elaeis_948_3:-
Elaeis_958_9:-
Elaeis_958_8:-
Elaeis_958_7:-
Elaeis_958_6:-
Sabal_950_0:+
Sabal_950_1:+
Elaeis_257_10:-
Elaeis_257_8:-
Elaeis_207_0:-
Elaeis_207_1:-
Elaeis_88_6:-
Elaeis_88_5:-
Elaeis_2056_3:-
Elaeis_2056_1:-
Elaeis_2056_5:-
Elaeis_2056_4:-
Sabal_267_9:+
Sabal_267_10:+
Elaeis_369_9:-
Elaeis_369_8:-
Elaeis_369_7:-
Elaeis_1064_1:+
Elaeis_1064_0:+
Elaeis_1201_2:-
Elaeis_1201_3:-
Elaeis_281_2:-
Elaeis_281_1:-
Elaeis_1201_0:-
Elaeis_1201_1:-
Elaeis_1017_2:+
Elaeis_1017_1:+
Elaeis_231_7:+
Elaeis_231_6:+
Elaeis_231_5:+
Elaeis_1025_8:-
Elaeis_1025_9:-
Sabal_581_10:-
Sabal_581_9:-
Elaeis_1025_1:+
Elaeis_1025_2:+
Sabal_581_2:+
Sabal_581_3:+
Sabal_977_6:+
Sabal_977_3:+
Elaeis_12_3:-
Elaeis_12_2:-
Elaeis_1017_4:+
Elaeis_1017_3:+
Elaeis_24_4:-
Elaeis_24_5:-
Elaeis_24_6:-
Elaeis_24_3:-
Elaeis_680_7:-
Elaeis_680_6:-
Elaeis_310_5:+
Elaeis_310_4:+
Elaeis_680_2:+
Elaeis_680_1:+
Elaeis_680_0:+
Elaeis_2164_2:-
Elaeis_2164_4:+
Nypa_326_7:+
Nypa_326_6:+
Nypa_326_5:+
Elaeis_464_3:-
Elaeis_464_5:-
Elaeis_464_4:-
Elaeis_673_15:+
Elaeis_673_16:+
Elaeis_52_5:+
Elaeis_52_4:+
Elaeis_305_2:+
Elaeis_305_1:+
Elaeis_280_2:-
Elaeis_280_1:-
Elaeis_280_0:-
Elaeis_24_1:-
Elaeis_24_2:-
Sabal_790_4:+
Sabal_790_3:+
Sabal_204_5:-
Sabal_204_6:-
Elaeis_2363_8:-
Elaeis_2363_10:-
Elaeis_727_3:+
Elaeis_727_2:+
Elaeis_874_0:+
Elaeis_874_1:+
Elaeis_1007_3:+
Elaeis_1007_4:+
Sabal_17_3:+
Sabal_17_2:+
Elaeis_282_9:-
Elaeis_282_8:-
Elaeis_207_5:-
Elaeis_207_7:-
Elaeis_604_2:-
Elaeis_604_1:-
Elaeis_604_0:-
Elaeis_136_17:+
Elaeis_136_16:+
Elaeis_237_4:+
Elaeis_237_6:+
Sabal_736_2:+
Sabal_736_1:+
Elaeis_1197_8:+
Elaeis_1197_6:+
Elaeis_1197_7:+
Elaeis_490_2:-
Elaeis_490_3:-
Elaeis_2339_1:-
Elaeis_2339_2:+
Elaeis_1815_5:-
Elaeis_1815_6:-
Elaeis_874_0:+
Elaeis_874_1:+
Sabal_508_3:-
Sabal_508_2:-
Elaeis_226_0:-
Elaeis_226_4:+
Elaeis_1171_2:+
Elaeis_1171_3:+
Elaeis_964_6:+
Elaeis_964_5:+
Elaeis_369_13:-
Elaeis_369_14:-
Elaeis_369_17:-
Elaeis_369_16:-
Elaeis_563_7:-
Elaeis_563_9:-
Elaeis_563_8:-
Elaeis_378_3:+
Elaeis_378_4:-
Elaeis_757_2:-
Elaeis_757_3:-
Elaeis_1025_2:+
Sabal_581_3:+
Sabal_82_0:-
Sabal_82_2:-
Elaeis_12_6:+
Elaeis_12_5:+
Elaeis_218_6:-
Elaeis_218_7:-
Sabal_110_0:-
Sabal_110_1:-
Elaeis_1007_0:-
Elaeis_1007_1:-
Elaeis_1035_2:-
Elaeis_1035_1:-
Elaeis_7_4:-
Elaeis_7_5:-
Sabal_825_5:-
Sabal_825_6:-
Elaeis_1025_0:+
Sabal_581_1:+
Elaeis_964_14:+
Elaeis_964_15:+
Elaeis_863_4:-
Elaeis_863_5:-
Elaeis_863_3:-
Elaeis_2291_7:-
Elaeis_2291_8:-
Elaeis_136_10:+
Elaeis_136_9:+
Sabal_308_3:-
Sabal_308_2:-
Elaeis_2561_1:-
Elaeis_2561_2:-
Elaeis_280_6:-
Elaeis_280_5:-
Elaeis_1052_2:-
Elaeis_1052_1:-
Elaeis_758_9:+
Elaeis_758_8:+
Elaeis_83_7:+
Elaeis_83_8:+
Elaeis_94_1:+
Elaeis_94_2:+
Elaeis_948_0:+
Elaeis_948_1:+
Elaeis_673_13:-
Elaeis_673_12:-
Elaeis_673_14:-
Sabal_17_1:+
Sabal_17_0:+
Elaeis_727_1:-
Elaeis_727_0:-
Elaeis_1025_2:+
Sabal_581_3:+
Elaeis_1168_4:+
Elaeis_1168_5:+
Elaeis_305_7:-
Elaeis_305_6:-
Sabal_762_1:+
Sabal_762_2:+
Sabal_245_1:+
Sabal_245_0:+
Elaeis_88_0:-
Elaeis_88_1:-
Elaeis_2238_5:-
Elaeis_2238_6:-
Elaeis_391_7:-
Elaeis_391_8:-
Sabal_148_4:+
Sabal_148_3:+
Elaeis_449_4:+
Elaeis_449_5:+
Elaeis_740_3:-
Elaeis_740_1:-
Elaeis_740_5:-
Sabal_4_0:-
Sabal_4_1:-
Elaeis_630_2:-
Elaeis_630_1:-
Elaeis_1815_1:-
Elaeis_1815_3:-
Elaeis_1815_2:-
Elaeis_985_8:-
Elaeis_985_5:-
Elaeis_985_4:-
Elaeis_985_7:-
Elaeis_985_6:-

[sample_1079 - probes hitting multiple contigs]
Sabal_240_0:429149, 245985, 99942, 306947
Elaeis_237_9:258852, 288339, 465120, 454917, 222194, 21204
Elaeis_807_9:412742, 412741, 223493, 223494, 518373
Sabal_703_7:294897, 76634
Elaeis_563_7:321410, 68303, 492966, 340684, 352469, 166846, 297727
Sabal_703_1:218973, 273082
Elaeis_164_13:442556, 236106, 123309
Sabal_334_3:356195, 170529, 93704, 185430, 482403, 482404, 435087, 244634, 64713, 250231, 240109, 24825, 516943, 376464, 513014, 40623, 509373, 5595, 459958, 449890, 189731, 53769, 41158, 418303, 72562, 351049, 351209, 187388, 128748, 128749, 209127, 438972, 420131, 420132, 420133, 432616, 501246, 47555, 485563, 296727, 339781, 361902, 452720, 30499, 351065, 322711, 264752, 155937, 359285, 335414, 126939, 458275, 264324, 463702, 463701, 436949, 270546, 5892, 223004, 314033, 244606, 34871, 277780, 250716, 374133, 379938, 145304, 77061, 173570, 430059, 442535, 393939, 438833, 491322, 213009, 135089, 356638, 10269, 275136, 443002, 148456, 242312, 344207, 458358, 471205, 128892, 171790, 327256
Sabal_252_4:428935, 19277
Sabal_4_6:101020, 156491
Sabal_581_3:258320, 28662, 293365, 329308, 280933
Elaeis_717_8:459202, 488961, 518201, 413187, 277233
Elaeis_1901_6:91913, 422571, 301369, 322633
Elaeis_1877_5:518274, 115199, 182485
Elaeis_1877_4:518282, 6195
Elaeis_378_4:518323, 478714
Phoenix_252_1:257096, 124576, 172582, 458051, 157483, 181621, 118295, 17303, 217114, 308540, 417881, 374264, 112599, 435532, 441111, 17386, 125957, 268835, 220730
Elaeis_237_0:514839, 289563
Elaeis_1854_0:198488, 254891, 149041
Elaeis_874_1:341466, 235369
Elaeis_136_8:283084, 283083, 5498, 154829, 137689, 237578
Elaeis_785_3:83768, 68751, 374926
Elaeis_785_1:127090, 325649, 150069, 355865, 70401, 55191, 433139, 6776, 135924, 447702, 391606, 481728, 189307, 107254, 240226, 117950, 224531
Elaeis_226_7:173775, 265310, 128901, 266125, 342603, 51603, 5121
Elaeis_226_4:298595, 28424, 100283, 100282, 191657, 244397, 71454, 244398, 201947, 217968
Sabal_215_1:73720, 422989
Sabal_215_6:68082, 503221
Elaeis_191_7:431818, 448471, 357301, 447140, 448470
Elaeis_164_0:193575, 44554
Elaeis_164_5:37728, 87278, 48913, 508028
Elaeis_204_4:518309, 109109
Elaeis_136_7:269629, 7236, 7235, 508870
Elaeis_269_4:168891, 426070
Sabal_378_7:123567, 187518
Elaeis_340_4:121921, 518424, 518222
Elaeis_1171_2:408196, 42902
Elaeis_282_4:39394, 429961, 327060, 403952, 255263, 88950
Elaeis_282_7:136676, 136675, 239821, 445657
Elaeis_282_3:376675, 260481, 130928, 419722, 471103, 97823, 44883
Elaeis_282_2:518486, 342187
Elaeis_378_3:518323, 478714
Elaeis_1064_1:166725, 352006, 259543, 312134, 345244, 124137
Elaeis_378_1:186577, 213946
Elaeis_282_8:514445, 187687
Elaeis_1064_0:22506, 267716, 516432, 364781, 297074, 141402
Elaeis_2291_6:189042, 295226, 441663, 35705, 389458, 330660, 501225, 397623, 25598, 49446
Elaeis_2291_5:65094, 445287, 463651, 199225
Elaeis_497_0:87999, 428701
Elaeis_150_2:459247, 20830, 402526
Elaeis_150_0:140481, 163885
Elaeis_150_5:208038, 237146
Sabal_252_5:76268, 329518, 96910, 497630, 456162
Elaeis_429_3:289965, 38810
Elaeis_429_0:431830, 100624
Sabal_252_6:66743, 62924, 113967, 459217, 459216
Elaeis_563_6:84131, 282169, 135598, 103415, 61627, 190097
Elaeis_136_24:86503, 107863, 465554, 372439, 295111, 55002
Elaeis_290_0:362045, 75978, 249382, 210796, 173151, 167140, 320850, 147973, 434620, 145387, 205794, 51500, 170477, 110769, 280854, 354730, 28604
Elaeis_290_1:264716, 264715, 223544, 296428, 223760, 459639, 105823, 117652, 502084, 467794, 192068, 139153, 161721, 425720, 88047, 88046, 380415, 215508, 404147, 28129, 428745, 35328, 68724, 163620, 19424, 32676, 159791, 26955, 76106, 241055, 391182, 89973, 509033, 429401, 75143, 13808, 431351, 148131, 447967, 157551, 464320, 213631, 37588, 231490, 243550, 24937, 260849
Elaeis_290_2:493666, 300772, 155994, 274278, 87643, 87766, 255986, 117648, 86630, 21619, 414640, 20276, 310092, 307921, 477092, 303850, 91019
Elaeis_1035_0:167873, 182757, 286766, 286765, 451324, 186341, 88610, 88611, 88613, 451325, 273164, 286624, 178774, 178771, 178772, 178773, 418118, 226817, 506428, 418112, 137741, 88609, 166520, 166521, 509482, 276138
Elaeis_340_2:270562, 235774, 22433, 497626, 228195, 57584, 255158
Elaeis_340_3:282767, 509153, 59196, 257923, 195066
Elaeis_1064_2:378525, 375641, 375640, 5532, 9329, 28696, 28697, 407313
Elaeis_290_8:226957, 143124, 113005, 131966, 459504, 209285, 110730, 207062, 131012, 390985, 388606, 33032, 141425, 144072, 320909
Elaeis_2339_3:298574, 518298
Elaeis_2339_2:518298, 400022
Elaeis_136_3:141585, 85501
Elaeis_136_0:135962, 465458, 382266, 319222
Elaeis_277_2:288289, 210849, 101701, 73677, 134371, 124670
Elaeis_757_0:361093, 215365
Elaeis_2370_3:66497, 440342
Elaeis_484_1:296863, 420634
Sabal_180_3:260771, 443540
Elaeis_280_2:295680, 94947
Elaeis_136_18:435348, 164827, 152669, 373943
Sabal_245_1:511807, 315278
Elaeis_1017_2:142993, 456819, 157411
Elaeis_807_13:149892, 157424, 336706
Sabal_762_4:30198, 126184, 455737
Sabal_762_1:79650, 142841
Sabal_762_0:458173, 480906
Sabal_762_3:268256, 288164, 209705
Sabal_762_2:79650, 142841
Elaeis_164_10:144005, 216398, 153685
Elaeis_250_6:240399, 415518
Elaeis_250_7:367561, 353415, 516149
Elaeis_250_0:145394, 186348, 507604
Elaeis_250_1:255649, 385353, 180259, 255650
Elaeis_855_2:56762, 441745, 230824, 425393, 269835, 39440, 283198
Elaeis_563_9:371433, 222106, 171225, 476617, 85523, 268878, 110801, 85524, 366806, 376966, 311333, 205318, 402023, 241844, 325118
Elaeis_985_2:86055, 86056, 434190, 365743
Elaeis_490_0:196082, 68962
Sabal_296_4:302185, 108772, 44195, 225266, 349493, 299895, 163942, 193111, 217777, 438892, 81757, 475609, 406838, 111024, 249005, 71664, 488756, 246946, 357675, 81867
Sabal_296_1:518467, 193111
Sabal_296_0:460099, 450928, 188087, 232818, 120434
Sabal_296_3:518229, 193111
Elaeis_855_0:19353, 150665, 70390, 400081, 348366, 449506, 3604, 234112, 354438, 26748, 336873, 334760, 196430, 336874, 242693, 124542, 291290, 297499, 28138, 80724, 261670
Elaeis_362_0:217757, 245498, 273836, 169660, 304712, 304711, 31619, 513426, 453043, 245855, 18103, 307709, 31620
Elaeis_863_4:99754, 44369, 469031, 257407
Elaeis_863_1:401714, 200734, 469350, 469351
Elaeis_758_10:462279, 290674, 292761, 281568, 192425, 339616, 497525
Elaeis_1025_2:258320, 28662, 293365, 329308, 280933
Elaeis_83_12:113390, 311986
Phoenix_225_8:89792, 452276
Phoenix_225_6:411998, 246177, 492142
Sabal_886_1:145402, 44224, 512982
Sabal_886_4:114545, 435880
Elaeis_194_10:264423, 209370
Elaeis_204_13:175690, 473678, 117995, 494920, 45421, 498625, 397945, 68442, 282, 458515
Elaeis_310_0:22370, 65264, 372210, 490227, 160094, 404833, 287163
Elaeis_191_1:234533, 348182, 82279
Elaeis_822_4:500064, 400219
Elaeis_948_1:115129, 305547, 109885, 457735, 371121
Elaeis_1171_4:462622, 177053
Elaeis_24_3:364350, 305033, 104983, 160216, 311844, 106237, 117033, 436590, 78324, 116103, 403522, 176331, 234292, 403523, 192897, 389276, 173573, 173572, 135811, 314652, 462034
Elaeis_1171_5:235597, 177053
Elaeis_257_1:376301, 382346, 506910, 349998
Elaeis_14_1:12471, 506437
Sabal_556_7:265612, 394783
Sabal_334_4:204105, 401072, 27125
Elaeis_12_4:84578, 186392, 99482, 126750, 378381, 340539, 231347, 165236
Elaeis_1168_4:236431, 105589
Elaeis_1168_5:192674, 156709
Sabal_252_7:112151, 215622, 518521, 204228, 224996, 491869, 232908, 210729, 7851, 464597, 398904
Elaeis_740_1:222117, 508267, 508266, 450190, 388773, 388774
Sabal_82_0:82425, 381055
Elaeis_637_1:483572, 85807, 30690
Sabal_728_2:11094, 248438, 17483
Elaeis_1119_1:368614, 294014, 169280, 18614, 240709, 518376, 207280, 207279
Elaeis_1119_2:79917, 329180, 60625, 304581
Elaeis_1119_3:391940, 164691, 234864, 123776
Elaeis_732_1:338071, 87150
Elaeis_2388_3:43102, 179167
Elaeis_2388_4:470644, 367038, 518358, 402628, 56331, 10226, 510273
Elaeis_630_1:351438, 131687
Elaeis_83_5:140553, 495796, 498084, 98690, 422624, 501020, 517578, 145110, 130669, 176985, 103411
Elaeis_136_17:516, 332179
Elaeis_83_7:469511, 418670
Elaeis_83_1:54991, 191524, 177700, 29399, 160876, 191523, 458256
Elaeis_204_16:448266, 308277, 56927, 12001, 330471, 44100
Elaeis_83_3:414568, 518250
Elaeis_257_0:231720, 110493, 73770, 466397
Elaeis_226_1:298595, 308602, 244397, 71454, 244398, 191657
Elaeis_958_1:353694, 250107, 354060, 354061

[sample_1079 - contigs hitting multiple probes]
53489:Elaeis_136_10, Elaeis_136_9
518282:Elaeis_1877_3, Elaeis_1877_4
40790:Elaeis_94_1, Elaeis_94_2
460683:Elaeis_490_2, Elaeis_490_3
308158:Elaeis_808_4, Elaeis_808_3
485034:Elaeis_280_6, Elaeis_280_5
71454:Elaeis_226_1, Elaeis_226_4
436866:Elaeis_740_3, Elaeis_740_5
518374:Elaeis_2056_3, Elaeis_2056_1, Elaeis_2056_5, Elaeis_2056_4
215365:Elaeis_757_0, Elaeis_1615_0
518298:Elaeis_2339_1, Elaeis_2339_3, Elaeis_2339_2
240437:Elaeis_1025_0, Sabal_581_1
285062:Elaeis_332_5, Elaeis_332_4
518293:Elaeis_12_9, Elaeis_12_7
518451:Elaeis_807_10, Elaeis_807_11
395446:Nypa_326_7, Nypa_326_6, Nypa_326_5
258320:Elaeis_1025_2, Sabal_581_3
185175:Elaeis_281_2, Elaeis_281_1
518208:Elaeis_12_3, Elaeis_12_2
16172:Elaeis_310_4, Elaeis_310_1, Elaeis_310_2
496877:Sabal_825_5, Sabal_825_6
406861:Elaeis_985_8, Elaeis_985_5, Elaeis_985_4, Elaeis_985_7, Elaeis_985_6
264423:Elaeis_194_11, Elaeis_194_10
244397:Elaeis_226_1, Elaeis_226_4
518185:Elaeis_1013_6, Elaeis_1013_5
518184:Elaeis_305_7, Elaeis_305_6
244398:Elaeis_226_1, Elaeis_226_4
329308:Elaeis_1025_2, Sabal_581_3
440314:Sabal_17_1, Sabal_17_0
151004:Sabal_110_0, Sabal_110_1
157746:Elaeis_207_0, Elaeis_207_1
298595:Elaeis_226_1, Elaeis_226_4
340611:Elaeis_964_6, Elaeis_964_5
518359:Elaeis_182_10, Elaeis_182_9
372802:Elaeis_280_9, Elaeis_280_8, Elaeis_280_7
470267:Elaeis_1201_5, Elaeis_1201_6
193111:Sabal_296_4, Sabal_296_1, Sabal_296_3, Sabal_296_2
249122:Elaeis_1017_4, Elaeis_1017_3
247378:Elaeis_727_3, Elaeis_727_2
201947:Elaeis_226_0, Elaeis_226_4
472451:Elaeis_449_4, Elaeis_449_5
453286:Elaeis_88_0, Elaeis_88_1
125582:Sabal_17_3, Sabal_17_2
353092:Elaeis_1197_8, Elaeis_1197_6, Elaeis_1197_7
518227:Elaeis_958_9, Elaeis_958_8, Elaeis_958_7, Elaeis_958_6
341466:Elaeis_874_0, Elaeis_874_1
347296:Elaeis_2291_7, Elaeis_2291_8
487164:Elaeis_1007_0, Elaeis_1007_1
293306:Elaeis_872_4, Elaeis_872_3
29389:Sabal_148_4, Sabal_148_3
516:Elaeis_136_17, Elaeis_136_16
216736:Elaeis_989_3, Elaeis_989_2
285916:Elaeis_1815_5, Elaeis_1815_6
99219:Elaeis_1007_3, Elaeis_1007_4
381960:Elaeis_464_3, Elaeis_464_4
280933:Elaeis_1025_2, Sabal_581_3
437625:Elaeis_24_1, Elaeis_24_2
98869:Elaeis_604_1, Elaeis_604_0
313888:Elaeis_84_2, Elaeis_84_1
518339:Elaeis_1815_3, Elaeis_1815_2
445015:Elaeis_1052_2, Elaeis_1052_1
28662:Elaeis_1025_2, Sabal_581_3
241384:Elaeis_757_4, Elaeis_757_5
187687:Elaeis_282_9, Elaeis_282_8
170794:Elaeis_369_13, Elaeis_369_14, Elaeis_369_17, Elaeis_369_16
295680:Elaeis_280_2, Elaeis_280_1, Elaeis_280_0
357735:Elaeis_369_11, Elaeis_369_10
96866:Elaeis_1050_6, Elaeis_1050_7
478714:Elaeis_378_3, Elaeis_378_4
518320:Elaeis_897_13, Elaeis_897_12
518323:Elaeis_378_3, Elaeis_378_4
518524:Elaeis_204_12, Elaeis_204_11, Elaeis_204_9, Elaeis_204_8
54961:Elaeis_1025_8, Elaeis_1025_9, Sabal_581_10, Sabal_581_9
518483:Elaeis_2459_0, Elaeis_2459_1
518405:Elaeis_207_5, Elaeis_207_7
293365:Elaeis_1025_2, Sabal_581_3
518401:Elaeis_38_6, Elaeis_38_5
177053:Elaeis_1171_4, Elaeis_1171_5
372735:Elaeis_231_7, Elaeis_231_6, Elaeis_231_5
399991:Sabal_508_3, Sabal_508_2
49141:Elaeis_964_14, Elaeis_964_15
422257:Elaeis_252_2, Elaeis_252_1
79650:Sabal_762_1, Sabal_762_2
394813:Sabal_790_4, Sabal_790_3
200857:Elaeis_391_7, Elaeis_391_8
191657:Elaeis_226_1, Elaeis_226_4
518491:Elaeis_563_5, Elaeis_563_4
142841:Sabal_762_1, Sabal_762_2
229662:Elaeis_727_1, Elaeis_727_0
64525:Elaeis_1035_2, Elaeis_1035_1
332504:Elaeis_7_4, Elaeis_7_5
116645:Sabal_736_2, Sabal_736_1
503221:Sabal_215_6, Sabal_215_5
257850:Elaeis_680_2, Elaeis_680_1, Elaeis_680_0
257407:Elaeis_863_4, Elaeis_863_3
471327:Elaeis_12_6, Elaeis_12_5
517841:Sabal_110_8, Sabal_110_7
294897:Sabal_703_6, Sabal_703_7
127503:Elaeis_293_4, Elaeis_293_3
219156:Elaeis_673_15, Elaeis_673_16
518260:Elaeis_24_4, Elaeis_24_5
236188:Elaeis_1201_2, Elaeis_1201_3
481780:Sabal_204_5, Sabal_204_6

[sample_1079 - contig orientation]
Elaeis_136_10:-
Elaeis_136_9:-
Elaeis_1877_3:-
Elaeis_1877_4:+
Elaeis_94_1:-
Elaeis_94_2:-
Elaeis_490_2:+
Elaeis_490_3:+
Elaeis_808_4:-
Elaeis_808_3:-
Elaeis_280_6:-
Elaeis_280_5:-
Elaeis_226_1:+
Elaeis_226_4:+
Elaeis_740_3:-
Elaeis_740_5:-
Elaeis_2056_3:+
Elaeis_2056_1:+
Elaeis_2056_5:+
Elaeis_2056_4:+
Elaeis_757_0:+
Elaeis_1615_0:+
Elaeis_2339_1:+
Elaeis_2339_3:+
Elaeis_2339_2:+
Elaeis_1025_0:+
Sabal_581_1:+
Elaeis_332_5:+
Elaeis_332_4:+
Elaeis_12_9:+
Elaeis_12_7:+
Elaeis_807_10:+
Elaeis_807_11:+
Nypa_326_7:-
Nypa_326_6:-
Nypa_326_5:-
Elaeis_1025_2:+
Sabal_581_3:+
Elaeis_281_2:+
Elaeis_281_1:+
Elaeis_12_3:-
Elaeis_12_2:-
Elaeis_310_4:-
Elaeis_310_1:-
Elaeis_310_2:-
Sabal_825_5:-
Sabal_825_6:-
Elaeis_985_8:-
Elaeis_985_5:-
Elaeis_985_4:-
Elaeis_985_7:-
Elaeis_985_6:-
Elaeis_194_11:-
Elaeis_194_10:-
Elaeis_226_1:+
Elaeis_226_4:+
Elaeis_1013_6:-
Elaeis_1013_5:-
Elaeis_305_7:+
Elaeis_305_6:+
Elaeis_226_1:+
Elaeis_226_4:+
Elaeis_1025_2:+
Sabal_581_3:+
Sabal_17_1:-
Sabal_17_0:-
Sabal_110_0:+
Sabal_110_1:+
Elaeis_207_0:+
Elaeis_207_1:+
Elaeis_226_1:+
Elaeis_226_4:+
Elaeis_964_6:-
Elaeis_964_5:-
Elaeis_182_10:+
Elaeis_182_9:+
Elaeis_280_9:-
Elaeis_280_8:-
Elaeis_280_7:-
Elaeis_1201_5:+
Elaeis_1201_6:+
Sabal_296_4:+
Sabal_296_1:+
Sabal_296_3:-
Sabal_296_2:-
Elaeis_1017_4:+
Elaeis_1017_3:+
Elaeis_727_3:+
Elaeis_727_2:+
Elaeis_226_0:-
Elaeis_226_4:+
Elaeis_449_4:+
Elaeis_449_5:+
Elaeis_88_0:+
Elaeis_88_1:+
Sabal_17_3:+
Sabal_17_2:+
Elaeis_1197_8:+
Elaeis_1197_6:+
Elaeis_1197_7:+
Elaeis_958_9:-
Elaeis_958_8:-
Elaeis_958_7:-
Elaeis_958_6:-
Elaeis_874_0:+
Elaeis_874_1:+
Elaeis_2291_7:+
Elaeis_2291_8:+
Elaeis_1007_0:-
Elaeis_1007_1:-
Elaeis_872_4:-
Elaeis_872_3:-
Sabal_148_4:-
Sabal_148_3:-
Elaeis_136_17:+
Elaeis_136_16:-
Elaeis_989_3:-
Elaeis_989_2:-
Elaeis_1815_5:+
Elaeis_1815_6:+
Elaeis_1007_3:+
Elaeis_1007_4:+
Elaeis_464_3:-
Elaeis_464_4:-
Elaeis_1025_2:+
Sabal_581_3:+
Elaeis_24_1:-
Elaeis_24_2:-
Elaeis_604_1:-
Elaeis_604_0:-
Elaeis_84_2:+
Elaeis_84_1:+
Elaeis_1815_3:+
Elaeis_1815_2:+
Elaeis_1052_2:-
Elaeis_1052_1:-
Elaeis_1025_2:+
Sabal_581_3:+
Elaeis_757_4:-
Elaeis_757_5:-
Elaeis_282_9:+
Elaeis_282_8:+
Elaeis_369_13:+
Elaeis_369_14:+
Elaeis_369_17:+
Elaeis_369_16:+
Elaeis_280_2:+
Elaeis_280_1:-
Elaeis_280_0:-
Elaeis_369_11:+
Elaeis_369_10:+
Elaeis_1050_6:+
Elaeis_1050_7:+
Elaeis_378_3:+
Elaeis_378_4:+
Elaeis_897_13:-
Elaeis_897_12:-
Elaeis_378_3:+
Elaeis_378_4:+
Elaeis_204_12:-
Elaeis_204_11:-
Elaeis_204_9:-
Elaeis_204_8:-
Elaeis_1025_8:+
Elaeis_1025_9:+
Sabal_581_10:+
Sabal_581_9:+
Elaeis_2459_0:-
Elaeis_2459_1:-
Elaeis_207_5:-
Elaeis_207_7:-
Elaeis_1025_2:+
Sabal_581_3:+
Elaeis_38_6:+
Elaeis_38_5:+
Elaeis_1171_4:+
Elaeis_1171_5:+
Elaeis_231_7:+
Elaeis_231_6:+
Elaeis_231_5:+
Sabal_508_3:-
Sabal_508_2:-
Elaeis_964_14:-
Elaeis_964_15:-
Elaeis_252_2:-
Elaeis_252_1:-
Sabal_762_1:-
Sabal_762_2:-
Sabal_790_4:+
Sabal_790_3:+
Elaeis_391_7:+
Elaeis_391_8:+
Elaeis_226_1:+
Elaeis_226_4:+
Elaeis_563_5:+
Elaeis_563_4:+
Sabal_762_1:-
Sabal_762_2:-
Elaeis_727_1:+
Elaeis_727_0:+
Elaeis_1035_2:+
Elaeis_1035_1:+
Elaeis_7_4:+
Elaeis_7_5:+
Sabal_736_2:-
Sabal_736_1:-
Sabal_215_6:+
Sabal_215_5:-
Elaeis_680_2:+
Elaeis_680_1:+
Elaeis_680_0:+
Elaeis_863_4:+
Elaeis_863_3:-
Elaeis_12_6:+
Elaeis_12_5:+
Sabal_110_8:-
Sabal_110_7:-
Sabal_703_6:-
Sabal_703_7:+
Elaeis_293_4:-
Elaeis_293_3:-
Elaeis_673_15:-
Elaeis_673_16:-
Elaeis_24_4:-
Elaeis_24_5:-
Elaeis_1201_2:-
Elaeis_1201_3:-
Sabal_204_5:-
Sabal_204_6:-

[sample_1080 - probes hitting multiple contigs]
Elaeis_197_4:723881, 539087, 53771, 394427
Elaeis_197_5:448458, 244708, 248581, 126398, 429364, 494332, 446793, 282818, 397625, 632042, 102803, 84469, 509444, 363634, 285908, 428531, 122972, 448457, 321083, 223576, 696581
Elaeis_793_4:10277, 559638, 288964, 407992
Elaeis_1986_4:242838, 210698, 259579, 185327, 147117, 620664, 143069, 704744, 572652, 357726, 108011, 212650, 406057, 406056, 586646, 152629, 645247, 641422, 582757, 76166, 303897, 188547, 227798, 708462, 667178, 730582, 302556, 319358, 67853, 336513, 300923, 538403, 603203, 177872, 482598, 224044, 344038, 29007, 732156, 112181, 166356, 648059, 599362, 558467, 224318, 616224
Elaeis_369_17:743720, 164794
Elaeis_1986_1:349839, 422758, 422757, 223804, 614203, 115418
Sabal_703_6:743636, 232602
Sabal_703_7:71719, 398390
Elaeis_237_0:354020, 647383, 402854, 397715, 528785, 183926, 440654, 460220, 520654, 721569, 539785, 505011, 25548, 362360, 265038, 739110, 657133, 405615, 417559, 281953, 155717, 339267, 227234, 441952, 459706, 579155, 271793, 271794, 550895, 106161, 467014, 444352, 674643, 622189, 389239, 388435, 548550, 637747
Sabal_703_0:64458, 743477
Elaeis_1854_4:243505, 244528, 83025, 688491, 238611
Elaeis_164_13:76750, 76751, 51147, 711660, 248036
Elaeis_12_4:368347, 153696, 142695, 447729, 727789, 537570, 316996, 272956, 738385, 620139
Sabal_886_1:2894, 528992
Elaeis_139_0:390802, 38722, 634727
Elaeis_793_1:60754, 743535
Elaeis_299_3:59564, 667509, 573723, 651017
Elaeis_378_5:392126, 243401, 321656, 133288, 631524, 59053, 224910, 3532, 133289, 252975, 584767, 392127, 534271, 534269, 511523, 308443, 296852, 717033
Elaeis_332_4:358161, 138044
Elaeis_299_2:314397, 565763
Sabal_581_2:626321, 314317
Sabal_581_3:366915, 626321, 136896
Elaeis_415_5:681047, 45039, 409991, 626432, 185860, 136165
Sabal_581_1:491961, 743761, 122961, 471842, 213554, 710892, 213553
Elaeis_1615_0:703234, 701767, 259494
Elaeis_680_7:205045, 743833, 128530, 329217, 177854, 449617
Elaeis_1877_3:509888, 743392
Elaeis_1877_5:260977, 743812
Elaeis_1877_4:509888, 651894
Elaeis_785_2:710803, 357258, 480274
Elaeis_785_1:368415, 584100, 15213, 549897, 16042, 239803, 639636, 430684, 115353, 229853, 45536, 560926, 32129, 677049, 436764
Elaeis_758_1:394820, 183564
Elaeis_874_9:181191, 446388
Elaeis_94_6:274969, 574441
Elaeis_332_1:655275, 126396, 152662, 82415, 144280, 727353
Elaeis_874_0:650660, 188431
Elaeis_874_1:650660, 188431
Elaeis_785_3:346474, 211037, 743831
Elaeis_21_0:540212, 728381, 38557
Phoenix_252_1:97966, 565627, 653551, 571621, 672720, 251359, 629886, 666020, 251360, 383955, 81635, 110165, 695713
Elaeis_785_0:550718, 378346, 112711, 523792, 385599, 426815, 441254, 346368
Sabal_215_1:388780, 605999, 482438
Sabal_215_5:743461, 300925
Elaeis_164_0:118413, 197083
Elaeis_164_4:240220, 659764
Elaeis_164_5:665164, 8002
Elaeis_421_1:719328, 87530
Elaeis_290_0:617305, 194160, 387915, 517882, 510662, 301642, 303635, 714661, 252694, 202107, 614971, 556681, 283910, 183208, 401948, 495402, 668614, 588917, 614970, 252672, 234486, 613100, 488753, 374185, 643413, 538399, 451813, 584762, 72915, 662579, 232564, 232565, 82306, 287989, 285412, 417278, 622772, 450503, 459858, 385202, 179058, 184045, 714888, 384925, 403706, 536793, 735275, 168805, 58406, 307609, 278412, 4392, 226532, 43438, 498034, 254085, 43437, 484351, 691487
Elaeis_855_0:390503, 367672, 742667, 636146, 426096, 153089, 371776, 452754, 272092, 450498, 79969, 319858, 273903, 199243, 157699, 320014, 320013, 492888, 70689, 28694, 570464, 137280, 447582, 208712, 206221, 599121, 701460, 228621, 672492, 548794, 30107, 100641, 573507
Elaeis_985_5:161466, 347899, 101958
Elaeis_290_1:178882, 328366, 260386, 469517, 649218
Elaeis_332_5:94323, 588929
Elaeis_1171_3:2524, 247165, 640462, 573733, 614142, 614143, 292712, 548669
Elaeis_1171_1:213729, 47639
Elaeis_282_1:111323, 504612, 499115, 407632, 555328, 600790, 354787, 438209, 438208, 71970
Elaeis_1171_4:541178, 46247, 245634, 241279, 31418, 155295, 470539, 419015
Elaeis_1171_5:161406, 429596
Elaeis_378_1:175905, 708528, 169517, 444334, 307451, 623340
Elaeis_282_9:487041, 5303
Elaeis_1013_5:523691, 311878, 28226, 693612
Elaeis_808_2:124457, 418206, 646033, 687149, 94572, 10015, 743827
Elaeis_604_0:2881, 555435
Elaeis_150_1:743425, 725004, 713448, 473656
Elaeis_31_1:704066, 449019
Elaeis_31_4:551495, 736231, 167946, 345168
Elaeis_429_2:686907, 53949
Elaeis_429_3:743447, 344593
Elaeis_429_0:355410, 290647
Elaeis_429_1:609125, 577127
Sabal_252_0:214442, 684731
Sabal_252_3:9689, 449516, 627614
Elaeis_429_5:565705, 636675, 542103, 743838, 295008, 352924, 373301
Sabal_110_11:207054, 521377
Elaeis_269_4:66118, 743738, 510522, 382172
Elaeis_2459_5:472134, 46436, 420287, 178097
Elaeis_340_4:89859, 478737, 337958, 641660, 95686, 572603, 458706, 743612, 432490, 55834, 315373, 432489, 670111, 555387, 480051, 390674, 395133
Elaeis_1035_0:255787, 390075, 355791, 105655, 730771, 598897, 101931, 740946, 266694, 645336, 532132, 519425, 261383, 411039, 395487, 324864, 197467, 399397, 355789, 186921, 603686, 597807, 729926, 690834, 646655, 390077, 390076, 324731, 61094, 88097, 324865, 646658, 86576, 727544, 399535, 598881, 642658, 598884, 411040, 411041, 386613, 646653
Elaeis_340_2:170861, 302632, 316276, 32343, 728507, 590905, 465514, 32344, 462765
Elaeis_340_1:728515, 500050, 628801, 616955, 94388, 731144, 571286, 305109
Elaeis_290_8:250602, 378443, 38468, 720112, 150008, 249240, 620499, 227936, 39645, 577237, 733030, 228988, 200632, 565868
Elaeis_2339_2:446131, 743832
Elaeis_2370_6:38922, 328399
Elaeis_2370_3:461963, 289448
Elaeis_164_10:450683, 512944, 639409, 417632, 609231, 554583
Elaeis_1801_5:648503, 489325, 234767, 152909
Elaeis_484_1:544252, 311660, 408885, 428609, 239126, 37781, 290253
Elaeis_464_5:514318, 576523, 338494, 308957, 55513
Sabal_180_1:254180, 686314
Elaeis_280_0:508221, 416559, 75998, 122963, 666267
Sabal_17_2:685435, 323486, 87379, 541757, 383840, 301560, 738116, 168856, 235206, 340386
Sabal_17_1:638432, 138249, 574239, 437441
Elaeis_1017_5:400019, 624459, 203868, 165723, 231212
Sabal_743_1:324438, 426394
Sabal_762_4:309734, 507677, 180813, 161468
Sabal_762_1:740402, 537668, 51599, 417569, 469323, 370348, 128186, 637383
Sabal_762_0:220721, 110757
Sabal_762_3:333100, 384060, 300130
Sabal_762_2:128186, 676449
Elaeis_563_5:43585, 320407
Elaeis_250_7:54359, 540414
Elaeis_855_2:226422, 602596, 592999, 698987, 24616, 426308, 406392, 246362, 430351, 684216
Elaeis_563_9:743603, 281518, 510998, 400400, 579703, 631649, 439577, 43312, 343856, 116860, 100054
Elaeis_808_3:231593, 188731, 645095
Elaeis_7_1:290926, 334073, 723901
Elaeis_855_10:92205, 55832, 55833, 649147, 364156
Elaeis_490_4:329239, 144123, 554051, 328723
Elaeis_252_4:570562, 82520, 6475, 514374, 6476
Elaeis_464_3:360202, 165060, 265784, 223885
Sabal_296_4:535140, 160351, 472933, 474538, 190769, 145388, 485122, 112251, 642921, 223171, 532195, 361912, 456913, 360687, 318755, 15847, 86998, 146710, 340649, 148336, 319930, 523833, 245133, 28152, 513685
Sabal_296_1:190769, 703362
Sabal_296_3:190769, 703362
Sabal_296_2:190769, 703362
Elaeis_362_4:414807, 283570, 729359
Elaeis_357_1:285124, 309356
Elaeis_362_0:606680, 653544, 397560, 592152, 584969
Elaeis_863_4:137058, 119371, 309172, 159488, 584223, 424436, 201979, 321492, 389949, 376336, 424726, 307323, 253113, 40674, 486164, 159257, 253114, 253010, 565066, 663339, 9771, 249253, 457764, 407128, 402005, 659661, 570341, 186074, 736382, 603074, 603075, 720123, 711720, 711721, 711722, 406407, 51899, 293520, 523599, 401803, 90230, 720675, 580164, 591435, 59915, 119370, 48025, 460167, 78861, 241079, 418638, 110664, 247639, 575841, 281521, 317320, 131419, 472144, 660612, 376358, 62277, 736151, 627485, 634031, 446741, 618187, 290311, 53399, 644936, 349832, 476592, 293716, 651548, 548575, 56738, 427857, 690007, 234664, 207192, 291223
Elaeis_863_5:435770, 435771, 126712, 75709, 69957, 94810, 168688, 627112, 671382, 383399, 206686, 593619, 635420, 470219, 514012, 296585, 680643, 60318, 687676, 380645, 251587, 499875
Elaeis_863_6:266278, 162665, 352802, 39732, 715279, 561319, 316726, 165588, 42378, 477651, 164238, 75850, 194793, 385700, 539373, 251874, 352602, 728101, 308923, 657969, 256704, 481840, 162243, 213936, 213937, 713852, 713853, 515125, 210571
Elaeis_863_7:134287, 367023, 75825, 709855, 696567, 739760, 75091, 270811, 430565, 611335, 458439, 618466, 158917, 74487, 421223, 579291, 525729, 690079, 317827, 345957, 333038, 89303, 94601, 98769, 630294, 708822, 607128, 132097, 109906, 470117, 699372, 28731, 275899, 201123, 122848, 374771, 79457, 325570, 741155, 566203, 330121, 105253, 102513, 91759, 665713, 21467, 401547, 27305, 692617, 386524, 354768, 354767, 585823, 708821, 568841, 420641, 221633, 390724, 634403, 267198, 361058, 148255, 156509, 101024, 49285, 513333, 30713, 359072, 87640, 172060, 716801, 513438, 209022, 267835, 727142, 62803, 34977, 130131, 704077, 479499, 258817, 352884, 666009, 423994, 243171, 86064, 247126, 705833, 624671, 649963, 426012, 78820, 149398, 271490, 18710, 713057, 268592, 713959, 558882, 185818, 613200, 301522, 67747
Elaeis_863_0:551784, 96748, 125042, 345649, 544601
Elaeis_863_1:271540, 228050, 727811, 320147, 85392, 734268, 152572, 117071, 117072, 117073, 38816, 530913, 565063, 640358, 535044, 372189, 198928, 313476, 313477, 175506, 645766, 117074, 467900, 649860, 40007, 124977, 31205, 198282, 229646, 715309, 406927, 40842, 695477, 649294, 412742, 327676, 725008, 189960, 590934, 706524, 299333, 23371, 739567, 560172, 68009, 417315, 237177, 414368, 728808, 399689, 116398, 457415, 729832, 622121, 63486, 63487, 636376, 217570, 245560, 590, 85630, 381493, 656695, 433203, 472742, 381494, 310257, 704620, 68010, 703170, 286233, 316946, 36884, 477090, 33811, 310258, 703169, 652092, 530914, 492467, 383555, 282969, 578184, 578183, 398128, 120535, 120534, 43112, 73703, 489077, 486954, 432651, 361119, 200415, 34456, 296057, 577020, 106575, 241530, 339026, 192493, 254294, 319992, 443547, 563883, 53044, 189259, 387070, 628219, 717917, 420715, 596208, 266833, 365023, 204156, 419560, 149266, 353409, 347670, 43034, 154884, 506442, 322019, 473619, 678466, 49415, 22044, 403788, 22043, 403787, 413659, 287742, 389988, 287741, 474315, 101904, 635556, 156875, 742430, 318809, 469308, 526667, 438929, 96811, 656696, 668361, 606742, 150530, 407806, 724797, 575144, 741735, 392400, 706107, 427574, 99737, 734555, 4695, 623067, 262772, 56546, 279667, 631315, 139217, 506226, 36883, 448882, 36885, 741150, 448881, 66076, 632666, 552918, 99736, 675389, 47472, 294220, 196419, 642652, 644785, 644784, 343010, 189814, 536240, 278721, 168667, 155603
Elaeis_863_2:465693, 366539, 72148, 140780, 673918, 687270, 517689, 517688, 55692, 538597, 323547, 285365, 500735, 614958, 375138, 76067, 396013, 105641, 727735, 311973, 428333, 694501, 182954, 120165, 100468, 462069, 145695, 115772, 657992, 657993, 155253, 492558, 24836, 74722, 699874, 698019, 727121, 430548, 712917, 648287, 243886, 76068, 190457, 189933, 161798, 320230, 71143, 27986, 27985, 181948, 661157, 581084, 582617, 461742, 542930, 730831, 48670, 342107, 742956, 357454, 595231, 588299, 307666, 398464, 574631, 524155, 517427, 272739, 557792, 123806, 515046, 559465, 733489, 51825, 549346, 34847, 51435, 542928, 134501, 134500, 581642, 230966, 518714, 664833, 344155, 197452, 570100, 457115, 314340, 482626, 462422, 285869, 38083, 380265, 275454, 700983, 105732, 508972, 296938, 481669, 332827, 111599, 532008, 112125, 584750, 144656, 698020, 88771, 89759, 287588, 334569, 20311, 20310, 287752, 268604, 268605, 71435, 12210, 135772, 178607, 637292, 283937, 110742, 698180, 430191, 517592, 4254, 694502, 666983, 477628, 638392, 110032, 372344, 81941, 142838, 288273, 703058, 505953, 610164, 197980, 585341, 40957, 12209, 221285, 183980
Elaeis_863_3:49778, 89712, 595744, 144375, 530334, 408370, 370199, 272292, 99062, 271267, 444777, 674160, 397020, 163802, 623739, 511861, 511860, 167444, 57638, 140081, 661821, 226611, 693598, 528029, 281086, 14026, 565050, 228146, 204235, 549042, 246990, 219074, 357739, 544048, 710617, 261013, 314224, 532040, 446867, 592005, 525405, 592728, 644068
Elaeis_415_7:559256, 291812, 616598, 618137
Elaeis_2164_4:126765, 626894, 722481, 306763
Elaeis_1025_0:491961, 122961
Elaeis_1025_1:626321, 314317
Elaeis_1025_2:366915, 626321, 136896
Sabal_240_1:553261, 369720
Sabal_148_2:96100, 153528
Elaeis_83_11:431657, 175921, 418482, 619012
Elaeis_964_0:464900, 399397, 716148, 598887
Elaeis_83_12:114260, 625495, 367289, 250927
Phoenix_225_6:569332, 737458, 444030, 449522, 93083, 11234, 284143, 616950, 1135, 741588, 132743, 498481, 239533, 383942, 213788, 280343, 642090
Elaeis_83_8:177164, 474116, 505244
Elaeis_1171_2:61526, 390294
Sabal_886_4:548306, 548307, 425008, 99084
Elaeis_281_2:427803, 318268, 81707
Sabal_763_6:328122, 72934
Elaeis_194_0:494634, 253701
Elaeis_310_1:334802, 670884
Elaeis_310_0:642488, 433978, 427454, 202778, 454706, 57322, 381395, 7954, 75988, 289738, 31886, 63210, 320059, 5903, 597274, 5904, 737862, 180670, 565700, 582748, 182481, 452724, 451937, 420488, 193321, 429052, 325290, 278312, 78135, 65115, 515685
Elaeis_822_2:577696, 527531, 99006
Elaeis_855_4:171715, 132166, 152934, 182043, 708561
Elaeis_822_4:487189, 335911, 559005, 450255
Elaeis_948_1:63257, 548954, 321076, 555720
Elaeis_24_6:42723, 717871
Sabal_32_2:516751, 49594, 94885, 288974, 288975, 632642
Elaeis_122_11:483164, 560380, 35730, 398216, 437412, 4581
Elaeis_808_10:44431, 672797, 390481, 624697
Sabal_32_4:657388, 542058, 258380, 629973
Elaeis_576_12:466842, 743780, 729684, 299006, 299007
Elaeis_1020_3:332746, 176214, 477627, 76111
Sabal_204_6:520146, 571514, 280668
Elaeis_257_0:69069, 650138, 733380, 141517
Sabal_556_0:213933, 717652, 374045, 246931, 381147, 159398, 372960
Elaeis_12_3:95650, 97864, 554553, 11254, 271588, 21457, 565599, 310083, 294418, 493166, 500410
Elaeis_12_2:558820, 731123
Elaeis_989_6:374840, 228339, 163935, 628082, 180520, 52200
Elaeis_12_7:551125, 627700, 274420
Sabal_334_3:92290, 662671
Elaeis_1168_4:743347, 453452
Elaeis_1168_5:743347, 453452
Sabal_982_3:634788, 9655
Sabal_252_7:496272, 285818, 41119, 202095, 401303, 429575, 588651, 721109, 214816, 243332, 52981, 388631, 595755, 649582, 552440, 158152, 148149, 686131
Sabal_82_3:310588, 310587, 333410
Elaeis_88_0:727990, 738473
Sabal_728_4:577112, 562530
Sabal_728_2:421502, 536972, 33399
Sabal_736_7:713379, 244093, 178943
Elaeis_1119_1:296620, 344712, 740534, 697528, 394949, 663050, 152466, 249565, 416098, 632619
Elaeis_1119_2:436513, 533561, 426946, 553539, 144167, 545576, 479904
Elaeis_1119_3:235758, 560845, 306631
Elaeis_732_1:243145, 724583, 693907
Elaeis_1050_7:743332, 2880
Elaeis_2388_4:406620, 291964, 381041, 185740, 579626, 531633, 325100, 84396, 66977, 423042, 70861
Elaeis_630_6:705889, 391090, 177367, 100813, 83470, 581096, 726046, 710985, 623624
Elaeis_1052_3:63032, 209377, 523944, 281359, 261400
Elaeis_1052_0:643351, 194866, 189753, 690984, 124514, 218210
Elaeis_204_13:87853, 352879
Elaeis_83_7:673107, 599712
Elaeis_83_1:743481, 230331, 177016
Elaeis_257_1:69068, 109114, 128505, 89666, 80325, 137790, 315665, 141517
Elaeis_84_1:590077, 743607
Elaeis_989_5:313007, 743652, 16641
Elaeis_958_8:369183, 10920, 667732
Elaeis_207_5:743514, 665784
Elaeis_673_0:233648, 719813, 568733, 255345, 479286, 581004

[sample_1080 - contigs hitting multiple probes]
164120:Elaeis_357_3, Elaeis_357_4
56329:Elaeis_490_2, Elaeis_490_3
325081:Elaeis_12_6, Elaeis_12_5
743570:Elaeis_673_15, Elaeis_673_16
78080:Elaeis_872_6, Elaeis_872_7
505294:Elaeis_1025_8, Elaeis_1025_9, Sabal_581_10, Sabal_581_9
190769:Sabal_296_4, Sabal_296_1, Sabal_296_3, Sabal_296_2
68131:Elaeis_1064_1, Elaeis_1064_0
160298:Elaeis_204_12, Elaeis_204_11
8091:Elaeis_727_1, Elaeis_727_0
172225:Elaeis_1815_3, Elaeis_1815_2
743347:Elaeis_1168_4, Elaeis_1168_5
743503:Elaeis_391_7, Elaeis_391_8
121881:Elaeis_1007_0, Elaeis_1007_1
626321:Elaeis_1025_1, Elaeis_1025_2, Sabal_581_2, Sabal_581_3
261981:Elaeis_84_12, Elaeis_84_13
743711:Elaeis_680_2, Elaeis_680_1
432038:Elaeis_872_4, Elaeis_872_3
163627:Elaeis_237_9, Elaeis_237_8
352879:Elaeis_204_13, Elaeis_204_16
464493:Sabal_110_0, Sabal_110_1
210757:Elaeis_630_2, Elaeis_630_1
453452:Elaeis_1168_4, Elaeis_1168_5
479799:Elaeis_948_2, Elaeis_948_3
90471:Elaeis_282_3, Elaeis_282_2
416071:Elaeis_1035_2, Elaeis_1035_1
647317:Elaeis_673_5, Elaeis_673_6
667620:Elaeis_563_7, Elaeis_563_8
655078:Elaeis_985_3, Elaeis_985_2
719903:Elaeis_2459_0, Elaeis_2459_1
109473:Elaeis_226_0, Elaeis_226_4
433113:Elaeis_2561_1, Elaeis_2561_2
365057:Elaeis_1815_5, Elaeis_1815_6
188183:Elaeis_1007_3, Elaeis_1007_4, Elaeis_1007_5
399397:Elaeis_964_0, Elaeis_1035_0
743628:Elaeis_24_4, Elaeis_24_5, Elaeis_24_3
147209:Elaeis_280_6, Elaeis_280_5
257170:Elaeis_989_0, Elaeis_989_3, Elaeis_989_2
357154:Elaeis_305_2, Elaeis_305_1
578273:Sabal_267_9, Sabal_267_11, Sabal_267_10
743491:Elaeis_1201_0, Elaeis_1201_1
147643:Elaeis_136_10, Elaeis_136_9
544213:Elaeis_24_1, Elaeis_24_2
743793:Elaeis_740_3, Elaeis_740_1, Elaeis_740_5
743797:Sabal_252_5, Sabal_252_6
206544:Elaeis_250_4, Elaeis_250_5
56509:Elaeis_1201_2, Elaeis_1201_3
188431:Elaeis_874_0, Elaeis_874_1
607070:Elaeis_280_9, Elaeis_280_8, Elaeis_280_7
743462:Sabal_790_4, Sabal_790_3, Sabal_790_0, Sabal_790_1
153528:Sabal_148_3, Sabal_148_2
122961:Elaeis_1025_0, Sabal_581_1
64217:Sabal_508_3, Sabal_508_2, Sabal_508_1
309356:Elaeis_357_2, Elaeis_357_1
522449:Elaeis_964_6, Elaeis_964_5
491961:Elaeis_1025_0, Sabal_581_1
467872:Sabal_296_11, Sabal_296_8
590951:Elaeis_1017_4, Elaeis_1017_3
136896:Elaeis_1025_2, Sabal_581_3
743820:Elaeis_305_7, Elaeis_305_6
402030:Elaeis_369_9, Elaeis_369_8, Elaeis_369_7
545262:Elaeis_449_4, Elaeis_449_5
743331:Elaeis_191_0, Elaeis_191_1
373080:Elaeis_1020_5, Elaeis_1020_4, Elaeis_1020_6
314317:Elaeis_1025_1, Sabal_581_2
446952:Elaeis_136_17, Elaeis_136_16
63445:Elaeis_237_4, Elaeis_237_6
440434:Elaeis_883_3, Elaeis_883_4
2880:Elaeis_1050_6, Elaeis_1050_7
743833:Elaeis_680_7, Elaeis_680_6
633448:Elaeis_609_2, Elaeis_609_1
236254:Elaeis_897_13, Elaeis_897_12
250371:Elaeis_757_2, Elaeis_757_3
131955:Elaeis_1052_2, Elaeis_1052_1
555079:Elaeis_150_3, Elaeis_150_2
743733:Nypa_326_7, Nypa_326_6
743422:Elaeis_2056_3, Elaeis_2056_1, Elaeis_2056_0, Elaeis_2056_5, Elaeis_2056_4
743756:Elaeis_958_7, Elaeis_958_6
509888:Elaeis_1877_3, Elaeis_1877_4
366915:Elaeis_1025_2, Sabal_581_3
520480:Elaeis_207_0, Elaeis_207_1
554514:Elaeis_250_0, Elaeis_250_1
743439:Sabal_110_8, Sabal_110_7
743720:Elaeis_369_11, Elaeis_369_10, Elaeis_369_13, Elaeis_369_14, Elaeis_369_17, Elaeis_369_16
743725:Elaeis_293_2, Elaeis_293_1
223517:Elaeis_293_4, Elaeis_293_3
141517:Elaeis_257_1, Elaeis_257_0
732119:Elaeis_727_3, Elaeis_727_2
743451:Elaeis_136_7, Elaeis_136_5
743667:Elaeis_182_10, Elaeis_182_9
646378:Elaeis_7_4, Elaeis_7_5
650660:Elaeis_874_0, Elaeis_874_1
452365:Elaeis_1201_5, Elaeis_1201_6
610495:Elaeis_1842_1, Elaeis_1842_2
462821:Elaeis_758_9, Elaeis_758_8
743327:Sabal_82_0, Sabal_82_2
743520:Elaeis_218_6, Elaeis_218_7
46562:Sabal_977_6, Sabal_977_3
347899:Elaeis_985_5, Elaeis_985_4
743581:Elaeis_1494_6, Elaeis_1494_7
390472:Elaeis_231_7, Elaeis_231_6, Elaeis_231_5
743589:Elaeis_2238_5, Elaeis_2238_6
128186:Sabal_762_1, Sabal_762_2
358233:Elaeis_985_8, Elaeis_985_7, Elaeis_985_6
317926:Elaeis_252_2, Elaeis_252_1
260386:Elaeis_290_1, Elaeis_290_2
600735:Sabal_308_3, Sabal_308_2
38479:Sabal_825_5, Sabal_825_6
87058:Elaeis_1017_2, Elaeis_1017_1
703362:Sabal_296_1, Sabal_296_3, Sabal_296_2
642560:Elaeis_194_11, Elaeis_194_10
743355:Elaeis_310_5, Elaeis_310_4, Elaeis_310_2
743514:Elaeis_207_5, Elaeis_207_7
743517:Elaeis_673_13, Elaeis_673_12, Elaeis_673_14
733743:Elaeis_807_10, Elaeis_807_11
540414:Elaeis_250_6, Elaeis_250_7
743513:Elaeis_2291_7, Elaeis_2291_8

[sample_1080 - contig orientation]
Elaeis_357_3:-
Elaeis_357_4:-
Elaeis_490_2:+
Elaeis_490_3:+
Elaeis_12_6:+
Elaeis_12_5:+
Elaeis_673_15:+
Elaeis_673_16:+
Elaeis_872_6:+
Elaeis_872_7:+
Elaeis_1025_8:-
Elaeis_1025_9:-
Sabal_581_10:-
Sabal_581_9:-
Sabal_296_4:+
Sabal_296_1:+
Sabal_296_3:+
Sabal_296_2:+
Elaeis_1064_1:-
Elaeis_1064_0:-
Elaeis_204_12:+
Elaeis_204_11:+
Elaeis_727_1:+
Elaeis_727_0:+
Elaeis_1815_3:+
Elaeis_1815_2:+
Elaeis_1168_4:+
Elaeis_1168_5:+
Elaeis_391_7:-
Elaeis_391_8:-
Elaeis_1007_0:+
Elaeis_1007_1:+
Elaeis_1025_1:+
Elaeis_1025_2:+
Sabal_581_2:+
Sabal_581_3:+
Elaeis_84_12:+
Elaeis_84_13:+
Elaeis_680_2:+
Elaeis_680_1:+
Elaeis_872_4:+
Elaeis_872_3:+
Elaeis_237_9:+
Elaeis_237_8:+
Elaeis_204_13:+
Elaeis_204_16:+
Sabal_110_0:+
Sabal_110_1:+
Elaeis_630_2:-
Elaeis_630_1:-
Elaeis_1168_4:+
Elaeis_1168_5:+
Elaeis_948_2:+
Elaeis_948_3:+
Elaeis_282_3:+
Elaeis_282_2:+
Elaeis_1035_2:+
Elaeis_1035_1:+
Elaeis_673_5:-
Elaeis_673_6:-
Elaeis_563_7:-
Elaeis_563_8:-
Elaeis_985_3:+
Elaeis_985_2:+
Elaeis_2459_0:+
Elaeis_2459_1:+
Elaeis_226_0:+
Elaeis_226_4:-
Elaeis_2561_1:-
Elaeis_2561_2:-
Elaeis_1815_5:-
Elaeis_1815_6:-
Elaeis_1007_3:+
Elaeis_1007_4:+
Elaeis_1007_5:+
Elaeis_964_0:+
Elaeis_1035_0:+
Elaeis_24_4:+
Elaeis_24_5:+
Elaeis_24_3:+
Elaeis_280_6:-
Elaeis_280_5:-
Elaeis_989_0:-
Elaeis_989_3:-
Elaeis_989_2:-
Elaeis_305_2:-
Elaeis_305_1:-
Sabal_267_9:+
Sabal_267_11:+
Sabal_267_10:+
Elaeis_1201_0:-
Elaeis_1201_1:-
Elaeis_136_10:-
Elaeis_136_9:-
Elaeis_24_1:-
Elaeis_24_2:-
Elaeis_740_3:+
Elaeis_740_1:+
Elaeis_740_5:+
Sabal_252_5:-
Sabal_252_6:-
Elaeis_250_4:-
Elaeis_250_5:-
Elaeis_1201_2:+
Elaeis_1201_3:+
Elaeis_874_0:-
Elaeis_874_1:-
Elaeis_280_9:-
Elaeis_280_8:-
Elaeis_280_7:-
Sabal_790_4:+
Sabal_790_3:+
Sabal_790_0:+
Sabal_790_1:+
Sabal_148_3:-
Sabal_148_2:+
Elaeis_1025_0:-
Sabal_581_1:-
Sabal_508_3:-
Sabal_508_2:-
Sabal_508_1:-
Elaeis_357_2:-
Elaeis_357_1:+
Elaeis_964_6:-
Elaeis_964_5:-
Elaeis_1025_0:-
Sabal_581_1:-
Sabal_296_11:+
Sabal_296_8:+
Elaeis_1017_4:-
Elaeis_1017_3:-
Elaeis_1025_2:+
Sabal_581_3:+
Elaeis_305_7:-
Elaeis_305_6:-
Elaeis_369_9:-
Elaeis_369_8:-
Elaeis_369_7:-
Elaeis_449_4:+
Elaeis_449_5:+
Elaeis_191_0:-
Elaeis_191_1:-
Elaeis_1020_5:+
Elaeis_1020_4:+
Elaeis_1020_6:+
Elaeis_1025_1:+
Sabal_581_2:+
Elaeis_136_17:+
Elaeis_136_16:+
Elaeis_237_4:-
Elaeis_237_6:-
Elaeis_883_3:-
Elaeis_883_4:-
Elaeis_1050_6:-
Elaeis_1050_7:+
Elaeis_680_7:+
Elaeis_680_6:+
Elaeis_609_2:+
Elaeis_609_1:+
Elaeis_897_13:-
Elaeis_897_12:-
Elaeis_757_2:-
Elaeis_757_3:-
Elaeis_1052_2:-
Elaeis_1052_1:-
Elaeis_150_3:-
Elaeis_150_2:-
Nypa_326_7:-
Nypa_326_6:-
Elaeis_2056_3:-
Elaeis_2056_1:-
Elaeis_2056_0:-
Elaeis_2056_5:-
Elaeis_2056_4:-
Elaeis_958_7:+
Elaeis_958_6:+
Elaeis_1877_3:+
Elaeis_1877_4:+
Elaeis_1025_2:+
Sabal_581_3:+
Elaeis_207_0:+
Elaeis_207_1:+
Elaeis_250_0:-
Elaeis_250_1:-
Sabal_110_8:+
Sabal_110_7:+
Elaeis_369_11:+
Elaeis_369_10:+
Elaeis_369_13:+
Elaeis_369_14:+
Elaeis_369_17:+
Elaeis_369_16:+
Elaeis_293_2:+
Elaeis_293_1:+
Elaeis_293_4:-
Elaeis_293_3:-
Elaeis_257_1:+
Elaeis_257_0:+
Elaeis_727_3:+
Elaeis_727_2:+
Elaeis_136_7:-
Elaeis_136_5:-
Elaeis_182_10:+
Elaeis_182_9:+
Elaeis_7_4:+
Elaeis_7_5:+
Elaeis_874_0:-
Elaeis_874_1:-
Elaeis_1201_5:-
Elaeis_1201_6:-
Elaeis_1842_1:-
Elaeis_1842_2:-
Elaeis_758_9:+
Elaeis_758_8:+
Sabal_82_0:+
Sabal_82_2:+
Elaeis_218_6:+
Elaeis_218_7:+
Sabal_977_6:+
Sabal_977_3:+
Elaeis_985_5:+
Elaeis_985_4:+
Elaeis_1494_6:+
Elaeis_1494_7:+
Elaeis_231_7:-
Elaeis_231_6:-
Elaeis_231_5:-
Elaeis_2238_5:+
Elaeis_2238_6:+
Sabal_762_1:+
Sabal_762_2:+
Elaeis_985_8:-
Elaeis_985_7:-
Elaeis_985_6:-
Elaeis_252_2:-
Elaeis_252_1:-
Elaeis_290_1:+
Elaeis_290_2:-
Sabal_308_3:+
Sabal_308_2:+
Sabal_825_5:+
Sabal_825_6:+
Elaeis_1017_2:+
Elaeis_1017_1:+
Sabal_296_1:+
Sabal_296_3:+
Sabal_296_2:+
Elaeis_194_11:-
Elaeis_194_10:-
Elaeis_310_5:+
Elaeis_310_4:+
Elaeis_310_2:+
Elaeis_207_5:-
Elaeis_207_7:-
Elaeis_673_13:+
Elaeis_673_12:+
Elaeis_673_14:+
Elaeis_807_10:-
Elaeis_807_11:-
Elaeis_250_6:-
Elaeis_250_7:+
Elaeis_2291_7:-
Elaeis_2291_8:-

[sample_1082 - probes hitting multiple contigs]
Elaeis_197_5:423791, 101517, 163119, 393512, 422605, 80926, 297466, 123368, 6058, 328460, 184889, 419169
Elaeis_1986_4:66700, 66701, 290463, 126085, 155184, 6609, 131509, 256261, 316397, 250667, 131595, 438969, 43819, 103970, 440667, 102038, 337333, 17296, 115772, 195675, 315645, 206340, 212334, 382860, 349359, 119955, 41584, 66340
Elaeis_369_14:322349, 155658
Elaeis_1986_1:443115, 387210
Sabal_703_6:40102, 419854, 32969, 50832
Elaeis_237_4:248522, 46867
Elaeis_237_1:127003, 229254
Elaeis_237_0:127018, 17026, 265611, 383728, 274929, 90681, 249259, 418026, 240830, 93053, 48228, 145781, 57804, 148506, 426269, 216734, 404933, 385904, 401903, 207830, 317262, 145291, 255199, 85113, 214254, 379714, 269740, 429912, 258184, 263388, 241410, 3524, 3525, 418075, 409267, 352087, 89663, 237974, 75125, 227838, 315649, 413821, 325071, 434279, 438902, 142930, 141829, 324876, 163366, 105734, 43003
Sabal_703_1:239509, 373160, 102845
Sabal_334_3:141915, 164750, 380404
Sabal_180_1:360541, 412677
Elaeis_38_6:72974, 246212
Elaeis_38_5:244353, 308456
Elaeis_332_4:281778, 124481
Sabal_581_3:188096, 188097, 424394
Elaeis_2056_4:162448, 193460, 187935
Elaeis_1615_7:419862, 271106
Elaeis_717_8:139430, 80112, 139429, 28128, 104645
Elaeis_1615_0:279614, 58703, 432386, 104227
Elaeis_1877_3:419877, 137091
Elaeis_2238_5:208979, 194258
Elaeis_1877_4:419877, 84774
Elaeis_785_2:352273, 314316, 198394, 423625
Elaeis_785_1:15446, 304225, 320090, 45880, 52511, 403286, 198625, 30658, 320089, 27000, 9440, 148469, 87806, 320941, 413964, 328304, 312133, 274258, 200851, 236425, 356159
Elaeis_758_1:394181, 17442
Elaeis_874_1:443143, 201528
Elaeis_785_3:317942, 36309, 376853, 38889, 61017, 30164, 117153, 259503, 119017, 443026, 827, 311834
Elaeis_218_1:152112, 228698
Phoenix_252_1:319475, 74185, 380033, 379875, 147872, 62022, 89138, 252408, 191877, 300965, 6582, 64545, 248477, 248476, 248478, 96908, 437499, 318046, 346410, 274466, 403460, 30268
Elaeis_785_0:288358, 254708
Elaeis_226_7:21038, 33886, 88784, 104271
Sabal_215_0:206657, 296899, 320418, 219318, 340832
Sabal_215_1:91428, 165424
Elaeis_164_0:194540, 107506
Elaeis_164_4:106278, 121522
Elaeis_164_5:22904, 237606
Elaeis_182_10:138219, 277186
Elaeis_855_2:209671, 292174, 225908, 411756, 226810, 166753, 552, 296168
Elaeis_855_0:50896, 122608, 404, 298994, 403341, 187875, 151806, 322041, 165679, 210330, 377547, 377548, 129921, 273224, 304371, 219449, 253928, 214402, 411424, 293587, 293586, 192011, 294160, 146533, 346045, 171047, 300155
Elaeis_2459_5:152205, 145866
Elaeis_1171_2:19082, 102635, 246174, 65129, 36767, 284195, 60039
Elaeis_282_4:92322, 345141
Elaeis_629_7:330833, 392199, 374637, 208056, 208055
Elaeis_282_1:401298, 296632, 396577, 78831, 252953, 228859, 297864, 52530, 439460, 439461, 205023, 205104, 13134, 416048, 192160, 178332, 414549, 181754, 180379, 66641, 317084, 214445, 241570, 285803, 216085, 331129, 292746, 108194, 442651, 261539, 228912, 130095, 390068, 275037, 192159, 419685, 314596, 248155, 147880, 199257, 240055, 180380, 64608, 199258, 69234
Elaeis_282_3:162865, 222220, 226189, 321973, 432448, 217444, 112468, 126788
Elaeis_1171_5:428224, 91518
Elaeis_378_3:260213, 181643
Sabal_982_4:264054, 97335, 61667, 11033, 254474, 404554, 398603, 48223, 81859, 107019, 280013, 385031, 321451, 35807, 35806
Elaeis_378_1:359748, 353679, 378092, 342446
Elaeis_1013_5:306171, 443118
Elaeis_340_3:138054, 150075, 202945, 225515, 225514, 308022, 14072
Elaeis_637_9:438162, 254435, 160004
Elaeis_1201_7:253944, 255122, 56663, 147512, 128228, 302911, 126526, 130848
Elaeis_150_5:57379, 239120
Elaeis_429_2:69892, 443041
Elaeis_429_3:327901, 263823
Elaeis_429_0:307560, 149248
Elaeis_299_2:320478, 197707
Sabal_703_7:178774, 442985
Elaeis_290_0:3489, 79413, 48564, 317447, 346344, 434849, 334417, 151887, 169855, 410440, 37364, 78218, 370828, 319544, 415357, 409427, 58788, 47729, 387048, 290773, 300657, 63105, 228593, 343626, 340943, 394856, 12846, 152009, 62395, 62394, 17486, 372889, 143943, 253410, 436156, 101248, 34313, 96132, 228594, 110899, 162015, 229776, 151888
Elaeis_290_1:153494, 339006, 8701, 280256, 193235, 11846
Elaeis_340_4:192825, 415460, 415459, 285882, 35618, 331013, 80881, 394324, 9033, 333975, 25028, 438479, 308054
Elaeis_1035_0:385403, 385404, 385406, 385409, 360103, 153162, 153160, 142784, 142785, 2307, 245430, 197836, 75911, 118377, 153158, 153157, 153156, 12721, 60965, 60967, 75908, 163814, 152862, 357347, 112100, 377192, 65013
Elaeis_340_2:256831, 443234, 19132, 19131, 234683, 116699, 82522
Elaeis_2459_1:70922, 443182, 386756
Elaeis_340_1:365639, 301481, 298399, 261809, 324444, 419526, 354783, 288063, 27368, 56453, 163315
Elaeis_290_8:143138, 416700, 415708, 180614, 180615, 268188, 113607, 341210, 440635, 251581, 184640, 86345, 341209
Elaeis_2339_3:443079, 189351
Elaeis_2339_2:366788, 443079
Elaeis_2370_6:265924, 442984
Elaeis_464_0:749, 443189
Elaeis_2370_3:348930, 443100
Elaeis_1801_5:33882, 259271
Elaeis_484_1:159160, 395091, 50879, 165513, 282054
Sabal_180_3:158103, 194916, 346642
Elaeis_280_2:222728, 283528, 356692
Elaeis_280_1:57617, 26785, 72141, 174881, 272299, 412755, 257343, 136625, 328008
Elaeis_280_0:248462, 202065, 72335, 212502, 213253, 113948, 284330, 353165, 371890, 206330, 242367, 159497, 324379, 255774, 105680, 349827, 284418, 103548, 70058, 141158, 135046, 432275, 168878, 201235, 102376, 62682, 19461, 256963, 35172, 341153, 153213, 384708, 303604, 247529, 140742, 140743, 54942, 407525, 135131, 317804, 266803, 379973, 295494, 125637, 185956, 156675
Elaeis_1020_1:426208, 95873
Sabal_762_5:208541, 76166, 208542, 90478, 47327
Sabal_762_4:113044, 11761, 225751
Sabal_762_1:428053, 394574, 385298, 440972, 311659, 37557, 428454, 133504, 328085, 194427, 392662, 241769, 411623
Sabal_762_0:406448, 409786
Sabal_762_3:229376, 246648, 67884
Sabal_762_2:385298, 21165
Elaeis_164_10:330677, 69121, 256909
Elaeis_164_13:250261, 372240, 175921
Elaeis_563_9:331299, 212841
Elaeis_855_10:33292, 209736, 109916, 375707, 91088, 404315
Sabal_296_4:292607, 433579, 167959, 28461, 74475, 95379, 171927, 363808, 333594, 438618, 38408, 201267, 340305, 173840, 386296, 298978, 299990, 234993, 60954, 306526, 171970, 302472, 316155, 255842, 44808, 433578, 437290, 124846, 348445
Sabal_296_6:104259, 187179, 178660
Sabal_296_1:213162, 389941, 217435, 48766, 265727
Sabal_296_0:433767, 96822, 374672, 196173, 29056, 166621, 265961
Sabal_296_3:438618, 274215, 69209
Elaeis_357_1:266237, 176713, 21474
Elaeis_362_0:443072, 44509
Elaeis_863_4:223067, 22771, 196496, 420458, 383682, 136761, 262767, 198955, 249883, 199302, 281859, 12556, 239939, 407372, 149095, 411081
Elaeis_863_5:145064, 302320, 88274, 281021
Elaeis_863_6:187351, 137562, 53364, 77845, 209531, 97623, 257002, 277603
Elaeis_863_7:111455, 345604, 326307, 396637, 31498, 317497, 264689, 247831, 198069, 50383, 425580, 270303, 423140, 108014, 427165, 402053, 313460
Elaeis_863_0:264335, 440720, 57830, 60673
Elaeis_863_1:23778, 215186, 30148, 317460, 158106, 33322, 275667, 187725, 182306, 272011, 291988, 86652, 392096, 296322, 399192, 372805, 69678, 418034, 22921, 183835, 138853, 391368, 229066, 439807, 325136, 205301, 407967, 388719, 267843
Elaeis_863_2:255646, 166804, 118369, 78712, 410782, 110405, 284828, 403159, 187067, 356895, 320778, 340558, 314447, 232562, 343094, 121132, 275818, 254995, 429031, 116850, 373429, 66816, 236307, 171696, 171697
Elaeis_863_3:248149, 105414, 164119, 392565, 404678, 249555, 348709, 165285, 401509, 344334
Elaeis_2164_4:60082, 443261, 75854
Elaeis_1025_2:188096, 188097, 424394
Sabal_148_2:145732, 4872
Elaeis_83_12:419916, 317416, 317417
Elaeis_89_5:250673, 1134
Phoenix_225_8:411398, 270207, 155089, 40061, 40060, 114749, 148527
Phoenix_225_6:382984, 175737, 71086, 44719, 87741, 414792, 390883, 57725, 57726, 102817, 64604, 93451, 102816
Elaeis_88_14:390261, 209369, 152959, 322643, 159606
Sabal_886_1:328596, 86641, 208074
Sabal_886_4:151610, 63755
Elaeis_1171_3:342495, 7318, 383349, 340144, 200844, 52608, 167443, 361290, 73630, 222368, 379655, 329641, 55948
Elaeis_280_3:104225, 162713, 356731, 441903, 129151, 335359, 347593, 140301, 9759
Sabal_763_6:443110, 324284
Elaeis_310_0:227768, 227769
Elaeis_822_4:240598, 187642
Elaeis_948_1:427507, 37792, 206871
Elaeis_24_6:400713, 80013
Elaeis_1171_4:215207, 372132, 325740, 289627, 230974, 294631, 245894, 18594
Elaeis_576_12:313012, 8989
Elaeis_1877_5:264312, 121985, 393941, 97489
Elaeis_883_0:398058, 113802
Sabal_556_7:372782, 272332
Sabal_334_4:28402, 160135, 383476
Elaeis_12_4:418864, 442986, 214619, 201440
Sabal_982_3:219152, 259234, 422726, 30060, 382377, 303895, 157450, 382999
Sabal_252_7:145597, 256375, 78817, 305558, 62043, 350575, 15081, 167286, 233144, 102723, 150708, 150422, 263701, 325952, 356357, 235037, 235038
Elaeis_378_4:260213, 181643
Sabal_82_3:443152, 241319
Sabal_728_2:89486, 237556, 19795, 387728
Sabal_736_7:146070, 270949
Elaeis_1119_1:145770, 238302, 441325, 177652, 177653, 248396, 424375, 309655
Elaeis_1119_3:95828, 277167, 141234, 254605, 360212, 36106
Elaeis_2388_0:371605, 285414
Elaeis_630_6:353113, 134136, 431390, 435366
Elaeis_1052_0:239531, 38607
Elaeis_83_5:164447, 112262, 368254, 98247, 274709, 413206
Elaeis_83_1:433714, 369429, 148275, 322007, 433715, 279047, 251320
Elaeis_257_1:269517, 443179
Elaeis_257_0:269517, 303014, 443179
Elaeis_12_3:284221, 125950, 386161, 308683, 442986
Elaeis_207_5:443144, 352137
Elaeis_673_0:393409, 202948, 339599, 415367

[sample_1082 - contigs hitting multiple probes]
385298:Sabal_762_1, Sabal_762_2
212401:Elaeis_136_10, Elaeis_136_9
269517:Elaeis_257_1, Elaeis_257_0
443225:Elaeis_136_7, Elaeis_136_5
443223:Elaeis_83_7, Elaeis_83_8
74388:Elaeis_280_9, Elaeis_280_8, Elaeis_280_7
442986:Elaeis_12_3, Elaeis_12_2, Elaeis_12_4
303775:Sabal_267_9, Sabal_267_11, Sabal_267_10
99399:Sabal_4_0, Sabal_4_1
438618:Sabal_296_4, Sabal_296_3, Sabal_296_2
443148:Sabal_736_2, Sabal_736_1
443143:Elaeis_874_0, Elaeis_874_1
360922:Elaeis_872_6, Elaeis_872_7
443028:Elaeis_150_1, Elaeis_150_0
443144:Elaeis_207_5, Elaeis_207_7
345620:Elaeis_673_13, Elaeis_673_12, Elaeis_673_14
360322:Elaeis_1007_3, Elaeis_1007_4
443057:Elaeis_12_9, Elaeis_12_7
229905:Elaeis_1064_1, Elaeis_1064_0
361735:Elaeis_293_4, Elaeis_293_3
10965:Elaeis_1020_5, Elaeis_1020_4, Elaeis_1020_6, Elaeis_1020_3
385584:Elaeis_88_0, Elaeis_88_1
181643:Elaeis_378_3, Elaeis_378_4
443092:Elaeis_1025_8, Elaeis_1025_9, Sabal_581_10, Sabal_581_9
128407:Elaeis_194_11, Elaeis_194_10
160608:Elaeis_280_6, Elaeis_280_5
170606:Elaeis_226_0, Elaeis_226_4
124481:Elaeis_332_5, Elaeis_332_4
208979:Elaeis_2238_5, Elaeis_2238_6
425691:Elaeis_1168_4, Elaeis_1168_5
443094:Elaeis_84_12, Elaeis_84_13
443190:Elaeis_2291_7, Elaeis_2291_8
260213:Elaeis_378_3, Elaeis_378_4
166928:Elaeis_680_2, Elaeis_680_1, Elaeis_680_0
322349:Elaeis_369_11, Elaeis_369_10, Elaeis_369_13, Elaeis_369_14, Elaeis_369_17, Elaeis_369_16
346582:Elaeis_758_9, Elaeis_758_8
340057:Elaeis_807_10, Elaeis_807_11
32226:Elaeis_305_2, Elaeis_305_1
221122:Elaeis_609_2, Elaeis_609_1
369206:Elaeis_231_7, Elaeis_231_6, Elaeis_231_5
171348:Elaeis_449_4, Elaeis_449_5
417235:Elaeis_310_4, Elaeis_310_1, Elaeis_310_2
193460:Elaeis_2056_3, Elaeis_2056_1, Elaeis_2056_4
153494:Elaeis_290_1, Elaeis_290_2
143726:Elaeis_369_9, Elaeis_369_8, Elaeis_369_7
436331:Elaeis_1815_5, Elaeis_1815_6
443179:Elaeis_257_2, Elaeis_257_1, Elaeis_257_0
33383:Elaeis_250_0, Elaeis_250_1
443079:Elaeis_2339_1, Elaeis_2339_3, Elaeis_2339_2
54828:Elaeis_250_6, Elaeis_250_7
443072:Elaeis_362_4, Elaeis_362_2, Elaeis_362_0, Elaeis_362_1
80345:Sabal_240_0, Sabal_240_1
188096:Elaeis_1025_2, Sabal_581_3
188097:Elaeis_1025_2, Sabal_581_3
70240:Elaeis_1017_4, Elaeis_1017_3
424394:Elaeis_1025_2, Sabal_581_3
443263:Elaeis_1197_8, Elaeis_1197_6, Elaeis_1197_7
196349:Elaeis_757_2, Elaeis_757_3
419877:Elaeis_1877_3, Elaeis_1877_4
99296:Elaeis_52_5, Elaeis_52_4
443068:Sabal_252_5, Sabal_252_6
72345:Elaeis_630_2, Elaeis_630_1
393523:Elaeis_391_7, Elaeis_391_8
220891:Elaeis_12_6, Elaeis_12_5
163667:Elaeis_293_2, Elaeis_293_1
328137:Elaeis_1017_2, Elaeis_1017_1
427190:Elaeis_897_13, Elaeis_897_12
355485:Elaeis_1035_2, Elaeis_1035_1
244858:Elaeis_1007_0, Elaeis_1007_1
443051:Elaeis_727_3, Elaeis_727_2
443196:Elaeis_250_4, Elaeis_250_5
35426:Sabal_790_3, Sabal_790_0, Sabal_790_1
79772:Elaeis_1052_2, Elaeis_1052_1
410695:Elaeis_1815_3, Elaeis_1815_2
443119:Sabal_110_0, Sabal_110_1
406471:Nypa_326_7, Nypa_326_6, Nypa_326_5
195909:Elaeis_604_2, Elaeis_604_1
22810:Sabal_825_5, Sabal_825_6
123151:Elaeis_609_10, Elaeis_609_11
181856:Elaeis_872_4, Elaeis_872_3
51794:Elaeis_740_3, Elaeis_740_1, Elaeis_740_5
414642:Elaeis_2561_1, Elaeis_2561_2
94938:Sabal_508_3, Sabal_508_2
401581:Elaeis_136_18, Elaeis_136_20
443045:Elaeis_948_2, Elaeis_948_3
443044:Elaeis_673_15, Elaeis_673_16
426898:Elaeis_563_5, Elaeis_563_4
311773:Elaeis_964_6, Elaeis_964_5
154109:Elaeis_94_1, Elaeis_94_2
443128:Elaeis_84_2, Elaeis_84_1
64631:Elaeis_758_7, Elaeis_758_6
29767:Elaeis_207_0, Elaeis_207_1
332385:Sabal_308_3, Sabal_308_2
224888:Elaeis_490_2, Elaeis_490_3
53479:Elaeis_7_4, Elaeis_7_5
272600:Elaeis_24_4, Elaeis_24_5, Elaeis_24_3
405795:Elaeis_464_3, Elaeis_464_4
433391:Elaeis_989_0, Elaeis_989_3, Elaeis_989_2
289179:Elaeis_563_7, Elaeis_563_8
79918:Elaeis_218_6, Elaeis_218_7
212021:Elaeis_24_1, Elaeis_24_2
402276:Elaeis_1025_1, Sabal_581_2
257126:Elaeis_237_9, Elaeis_237_8
143609:Elaeis_985_5, Elaeis_985_4, Elaeis_985_7, Elaeis_985_6
443237:Sabal_245_1, Sabal_245_0
443037:Elaeis_958_9, Elaeis_958_8, Elaeis_958_7, Elaeis_958_6, Elaeis_958_11
158421:Elaeis_808_4, Elaeis_808_3
176597:Sabal_82_0, Sabal_82_2
57626:Sabal_17_3, Sabal_17_2
179501:Elaeis_204_12, Elaeis_204_11, Elaeis_204_9, Elaeis_204_8

[sample_1082 - contig orientation]
Sabal_762_1:+
Sabal_762_2:-
Elaeis_136_10:+
Elaeis_136_9:+
Elaeis_257_1:+
Elaeis_257_0:+
Elaeis_136_7:-
Elaeis_136_5:-
Elaeis_83_7:-
Elaeis_83_8:-
Elaeis_280_9:-
Elaeis_280_8:-
Elaeis_280_7:-
Elaeis_12_3:+
Elaeis_12_2:-
Elaeis_12_4:+
Sabal_267_9:-
Sabal_267_11:-
Sabal_267_10:-
Sabal_4_0:-
Sabal_4_1:-
Sabal_296_4:+
Sabal_296_3:+
Sabal_296_2:-
Sabal_736_2:+
Sabal_736_1:+
Elaeis_874_0:-
Elaeis_874_1:+
Elaeis_872_6:+
Elaeis_872_7:+
Elaeis_150_1:+
Elaeis_150_0:+
Elaeis_207_5:+
Elaeis_207_7:+
Elaeis_673_13:+
Elaeis_673_12:+
Elaeis_673_14:+
Elaeis_1007_3:-
Elaeis_1007_4:-
Elaeis_12_9:+
Elaeis_12_7:+
Elaeis_1064_1:-
Elaeis_1064_0:-
Elaeis_293_4:+
Elaeis_293_3:+
Elaeis_1020_5:+
Elaeis_1020_4:+
Elaeis_1020_6:+
Elaeis_1020_3:+
Elaeis_88_0:+
Elaeis_88_1:+
Elaeis_378_3:+
Elaeis_378_4:+
Elaeis_1025_8:+
Elaeis_1025_9:+
Sabal_581_10:+
Sabal_581_9:+
Elaeis_194_11:-
Elaeis_194_10:-
Elaeis_280_6:-
Elaeis_280_5:-
Elaeis_226_0:-
Elaeis_226_4:+
Elaeis_332_5:+
Elaeis_332_4:+
Elaeis_2238_5:-
Elaeis_2238_6:-
Elaeis_1168_4:-
Elaeis_1168_5:-
Elaeis_84_12:-
Elaeis_84_13:-
Elaeis_2291_7:-
Elaeis_2291_8:-
Elaeis_378_3:+
Elaeis_378_4:+
Elaeis_680_2:+
Elaeis_680_1:+
Elaeis_680_0:+
Elaeis_369_11:+
Elaeis_369_10:+
Elaeis_369_13:+
Elaeis_369_14:+
Elaeis_369_17:+
Elaeis_369_16:+
Elaeis_758_9:+
Elaeis_758_8:+
Elaeis_807_10:+
Elaeis_807_11:+
Elaeis_305_2:+
Elaeis_305_1:+
Elaeis_609_2:-
Elaeis_609_1:-
Elaeis_231_7:-
Elaeis_231_6:-
Elaeis_231_5:-
Elaeis_449_4:+
Elaeis_449_5:+
Elaeis_310_4:-
Elaeis_310_1:-
Elaeis_310_2:-
Elaeis_2056_3:+
Elaeis_2056_1:+
Elaeis_2056_4:+
Elaeis_290_1:+
Elaeis_290_2:+
Elaeis_369_9:+
Elaeis_369_8:+
Elaeis_369_7:+
Elaeis_1815_5:-
Elaeis_1815_6:-
Elaeis_257_2:+
Elaeis_257_1:+
Elaeis_257_0:+
Elaeis_250_0:+
Elaeis_250_1:+
Elaeis_2339_1:+
Elaeis_2339_3:+
Elaeis_2339_2:+
Elaeis_250_6:-
Elaeis_250_7:-
Elaeis_362_4:+
Elaeis_362_2:+
Elaeis_362_0:+
Elaeis_362_1:+
Sabal_240_0:+
Sabal_240_1:+
Elaeis_1025_2:+
Sabal_581_3:+
Elaeis_1025_2:+
Sabal_581_3:+
Elaeis_1017_4:-
Elaeis_1017_3:-
Elaeis_1025_2:+
Sabal_581_3:+
Elaeis_1197_8:+
Elaeis_1197_6:+
Elaeis_1197_7:+
Elaeis_757_2:-
Elaeis_757_3:-
Elaeis_1877_3:+
Elaeis_1877_4:+
Elaeis_52_5:+
Elaeis_52_4:+
Sabal_252_5:-
Sabal_252_6:-
Elaeis_630_2:-
Elaeis_630_1:-
Elaeis_391_7:+
Elaeis_391_8:+
Elaeis_12_6:-
Elaeis_12_5:-
Elaeis_293_2:-
Elaeis_293_1:-
Elaeis_1017_2:+
Elaeis_1017_1:+
Elaeis_897_13:+
Elaeis_897_12:+
Elaeis_1035_2:-
Elaeis_1035_1:-
Elaeis_1007_0:-
Elaeis_1007_1:-
Elaeis_727_3:+
Elaeis_727_2:+
Elaeis_250_4:+
Elaeis_250_5:+
Sabal_790_3:+
Sabal_790_0:+
Sabal_790_1:+
Elaeis_1052_2:-
Elaeis_1052_1:-
Elaeis_1815_3:-
Elaeis_1815_2:-
Sabal_110_0:+
Sabal_110_1:+
Nypa_326_7:+
Nypa_326_6:+
Nypa_326_5:+
Elaeis_604_2:-
Elaeis_604_1:-
Sabal_825_5:-
Sabal_825_6:-
Elaeis_609_10:+
Elaeis_609_11:+
Elaeis_872_4:-
Elaeis_872_3:-
Elaeis_740_3:-
Elaeis_740_1:-
Elaeis_740_5:-
Elaeis_2561_1:-
Elaeis_2561_2:-
Sabal_508_3:-
Sabal_508_2:-
Elaeis_136_18:+
Elaeis_136_20:+
Elaeis_948_2:-
Elaeis_948_3:-
Elaeis_673_15:+
Elaeis_673_16:+
Elaeis_563_5:+
Elaeis_563_4:+
Elaeis_964_6:+
Elaeis_964_5:+
Elaeis_94_1:-
Elaeis_94_2:-
Elaeis_84_2:+
Elaeis_84_1:+
Elaeis_758_7:+
Elaeis_758_6:+
Elaeis_207_0:+
Elaeis_207_1:+
Sabal_308_3:-
Sabal_308_2:-
Elaeis_490_2:+
Elaeis_490_3:+
Elaeis_7_4:+
Elaeis_7_5:+
Elaeis_24_4:+
Elaeis_24_5:+
Elaeis_24_3:+
Elaeis_464_3:-
Elaeis_464_4:-
Elaeis_989_0:+
Elaeis_989_3:+
Elaeis_989_2:+
Elaeis_563_7:+
Elaeis_563_8:+
Elaeis_218_6:+
Elaeis_218_7:+
Elaeis_24_1:-
Elaeis_24_2:-
Elaeis_1025_1:+
Sabal_581_2:+
Elaeis_237_9:+
Elaeis_237_8:+
Elaeis_985_5:+
Elaeis_985_4:+
Elaeis_985_7:+
Elaeis_985_6:+
Sabal_245_1:-
Sabal_245_0:-
Elaeis_958_9:-
Elaeis_958_8:-
Elaeis_958_7:-
Elaeis_958_6:-
Elaeis_958_11:-
Elaeis_808_4:-
Elaeis_808_3:-
Sabal_82_0:-
Sabal_82_2:-
Sabal_17_3:+
Sabal_17_2:+
Elaeis_204_12:+
Elaeis_204_11:+
Elaeis_204_9:+
Elaeis_204_8:+

[sample_1083 - probes hitting multiple contigs]
Elaeis_197_4:105866, 194475, 194476, 84773, 84772, 381026, 381025
Elaeis_197_5:109565, 368766
Elaeis_1986_4:150970, 86658
Elaeis_197_1:130713, 130714
Sabal_703_6:45216, 140814
Sabal_703_7:208584, 466250
Elaeis_237_0:70391, 44136, 457431, 274232
Sabal_703_1:358653, 140814
Elaeis_194_0:37486, 333352
Sabal_334_3:253686, 87225
Elaeis_897_7:402357, 267069, 267070
Elaeis_429_3:316269, 283740
Sabal_252_7:433048, 243274, 111615, 399149, 147785, 381208, 251395, 427676, 81090, 27448, 409365, 25826, 351750, 335377, 393993, 257803, 49407, 393994, 265660, 187095, 410420
Elaeis_38_5:349187, 82518
Elaeis_332_4:133622, 171692
Elaeis_2056_1:500864, 81819
Sabal_581_2:268658, 268657
Sabal_581_3:207470, 292159, 207130, 486907, 243883, 22299, 213279
Sabal_581_1:413759, 287292, 271271, 351262, 417086, 310853, 28433, 43315, 339086, 305486, 325796, 473207
Elaeis_1615_0:138662, 37084
Elaeis_1877_3:452496, 445261
Elaeis_1877_5:109781, 28968, 272222, 446538, 28967
Elaeis_1877_4:440169, 318856, 445261, 318857, 228870
Elaeis_785_2:186638, 208936, 113829, 120168, 24625, 99690
Elaeis_32_8:283703, 30570, 235948, 143685
Elaeis_226_1:488705, 366423, 91733, 20936, 319660, 369982, 319201, 41941, 428505, 490898, 97490
Elaeis_758_1:447082, 146439
Elaeis_874_9:362752, 95541
Elaeis_874_0:127089, 162716
Elaeis_874_1:127089, 162716
Elaeis_340_1:380996, 384719, 493461, 231725, 4479, 248805, 357169, 238539, 346387, 11080, 205582, 59291
Elaeis_139_3:141300, 199031, 564
Elaeis_785_3:366240, 359021, 271783, 38981, 79663, 424229, 175139, 329056, 89703, 20377, 31220, 40882, 347088, 382363, 336157, 87251
Elaeis_218_1:111779, 282012
Elaeis_785_1:51700, 374926, 488086, 213719, 274445, 316829, 46322, 46323, 488085, 390055, 66413, 276727, 457950, 364413, 72559, 479018, 131489, 343415, 279808, 410187, 315646
Elaeis_226_7:117166, 162494, 201960, 375044, 357696, 168889, 437048, 98338
Elaeis_226_4:488705, 179889, 192916, 369982
Sabal_215_0:124571, 436131
Sabal_215_1:325158, 249656, 419541
Sabal_215_6:202872, 50701
Elaeis_989_5:15249, 211277, 12283
Sabal_215_5:202871, 56968
Elaeis_164_6:244815, 190707, 97688
Elaeis_164_5:95143, 28413
Elaeis_808_4:392695, 392694, 393948, 203880
Elaeis_204_5:302180, 462272, 465289, 83441, 83442
Elaeis_136_7:36707, 416395, 43611, 471132, 280931
Elaeis_204_1:440634, 282008
Elaeis_204_0:500485, 92605, 349164, 437986, 223817, 30154, 438471, 470717, 30153, 437475, 332453, 437476, 282691
Elaeis_855_2:267334, 135578, 472910, 490815, 19078, 144916, 409168, 409167, 460973
Elaeis_985_2:319614, 172747, 303848, 439100
Elaeis_1035_2:408760, 191583
Elaeis_340_4:408895, 334280, 88452
Elaeis_1171_2:41440, 364229
Elaeis_282_4:366123, 490995
Elaeis_282_7:429605, 139538, 193191, 421773, 187214, 95282, 168900, 261928
Elaeis_629_7:253220, 36710, 177826, 441953, 477816, 448321, 121151, 60263, 274348
Elaeis_282_1:170855, 270397, 322587, 333067, 303086, 451456, 63383, 462848, 53560, 485630, 124878
Elaeis_282_3:147385, 105328, 496499, 288689, 363426, 39911, 304294
Elaeis_1171_5:364744, 325424
Elaeis_378_3:236472, 437054
Elaeis_340_2:399207, 96440, 444467, 408744, 310136, 189991, 500752, 334724, 105352, 442994, 459205, 312989, 398962, 121758, 216945
Elaeis_378_1:2815, 500773
Elaeis_282_9:26104, 262742
Elaeis_1013_5:450995, 450996, 383640, 383641
Elaeis_340_3:485768, 73304, 155373, 248968, 228816
Elaeis_2291_6:306112, 306111
Elaeis_604_2:267975, 85149
Elaeis_136_9:10150, 62727, 430735, 441867, 438563, 444251, 116833, 354088, 34028, 301584, 199492, 199493, 301583, 242489
Elaeis_1050_12:113751, 173797, 151845
Elaeis_150_1:410337, 89442, 388125
Elaeis_1064_2:21352, 14919, 365507, 221701, 147179, 302681, 365508, 32765, 259634, 281703, 300919, 417869, 283070, 221594, 10360, 290340, 464487, 39897, 404531, 16907, 223521, 221595, 70030, 100718, 124678, 458669, 201463, 294120, 200506, 478522, 76219, 80425, 131240, 38641, 190611, 48825, 367446, 70029, 481036, 186440, 170864, 170865, 224700, 223803, 156569, 174368, 337643, 269761, 457578, 457579, 364575, 127111, 325902, 101416
Elaeis_2291_9:339694, 85907, 216581, 234981, 258674, 88562, 467507
Sabal_252_5:58953, 478365, 75106, 198646, 56473, 198647
Sabal_252_4:284899, 379598, 433529, 330261, 6235, 365730
Elaeis_429_0:435972, 466094
Sabal_252_6:10215, 439440, 70644, 435303, 292306
Sabal_252_0:178138, 414768, 318944
Elaeis_429_5:183586, 270370, 179883, 184994, 20352, 169177, 247958
Elaeis_136_24:212955, 326317, 12346, 432491, 363649
Elaeis_290_0:289224, 187960, 479575, 108729, 153746, 11198, 188107, 175256, 398490, 272631, 256689, 453056, 318590, 206221, 190314, 202487, 494051, 89064, 175353, 84950, 460817, 14415, 338928, 226658, 299831, 419262, 140774, 113892, 53166, 179207, 460726, 46898, 265493, 180671, 285604, 166792, 257876, 387419, 1231, 292110, 264383, 70452, 271893, 278028, 218292, 477242, 333994, 90933, 421612, 390358, 309371, 261390, 281463, 192935, 61612, 199034, 97778, 97777, 180672, 207748, 235995, 469970, 279413, 115141, 375006, 308108, 91605, 212161, 375242, 68185, 364570, 462627, 386652, 134499
Elaeis_290_1:419048, 59746, 470176, 446553, 329788, 235059, 452976, 19797, 71976, 246015, 344368, 335600, 412572, 281794, 60954, 102376, 238278, 337469, 215159, 315982, 301589, 301588, 410832, 311424, 117382, 182282, 154884, 299736, 360560, 337002, 11596, 151397, 354448, 143003, 214559, 160941
Elaeis_290_2:75416, 419790, 112655, 108245, 112430, 70972, 485700, 214963, 476878
Elaeis_1035_0:435470, 172606, 160723, 403119, 14267, 435472, 85841, 11406, 172611, 409755, 89276, 239776, 277358, 277357, 68057, 263279, 264008, 85839, 23136, 85836, 85834, 264007, 286287, 435466, 435467, 403125, 337822, 108314, 172608, 58469, 362374, 108313, 187386, 172603, 277360, 223106, 172604, 219094, 465339, 68852, 68853, 480499, 133300, 176433, 266918
Elaeis_1064_1:88184, 328730, 33932, 15742, 71938, 178493, 138679, 498733, 53567, 404120, 283832, 168132, 469211, 167542, 8163, 318534, 323973, 215487, 189872, 193641, 101772, 68493, 276058, 498170, 169739
Elaeis_1064_0:66258, 266837, 395060, 403491, 255650, 437247, 53071, 170362, 186349
Elaeis_1064_3:428849, 58340, 67231, 359462, 259360, 96385, 9247, 305003, 257442, 107373, 314124, 438485, 359406, 117037, 236437, 383151, 439666, 163869, 31961, 261229, 410741, 137025, 44508, 74928, 42075, 279602, 319397, 333240, 303814, 435777, 460166, 126313, 457919, 404484, 307860, 485783, 184753, 184752, 433121, 485784, 116607, 417888, 352165, 439693, 233000, 458444, 244916, 147913, 264194, 448872, 128935, 345409, 64890, 72627, 82523, 394634, 461207, 52847, 183008, 94599, 78014, 191318
Elaeis_136_8:432594, 82248, 347776, 354177
Elaeis_290_8:233890, 274246, 443791, 397201, 200731, 386242, 453769, 474484, 130445, 371120, 354476, 219489, 191951, 442461, 425124, 449800, 355343, 83774, 436433, 365625, 231783, 70829, 247191, 97153, 248439, 97152, 122407, 83788, 440342, 472436, 108318, 389531, 115139, 141536, 398326, 42596, 410887, 32537
Elaeis_2339_3:1744, 414182
Elaeis_2339_2:335488, 500544
Elaeis_2370_6:386593, 99038
Elaeis_277_2:70018, 87738, 87737
Elaeis_757_2:3517, 277184
Elaeis_757_0:138662, 416002
Elaeis_2370_3:20940, 366603
Elaeis_1050_0:457570, 117264, 350668
Elaeis_484_1:254796, 209875, 108079, 48199, 113299
Sabal_180_3:492626, 114312, 396612, 125532, 494477, 460077
Sabal_180_1:476173, 308977
Sabal_743_1:163714, 200729, 6934
Sabal_762_5:251976, 264306
Sabal_762_4:122014, 118988, 439798
Elaeis_136_10:309643, 271362
Sabal_762_1:406171, 195319
Sabal_762_0:405224, 20361
Sabal_762_3:224529, 259158, 202378
Sabal_762_2:406171, 195319
Elaeis_164_10:209111, 209110, 139442
Elaeis_250_7:310820, 403368, 100940, 97821, 61725, 117118, 132823
Elaeis_250_0:76375, 225592, 404201
Elaeis_250_1:224050, 231692, 388435, 99268, 12983, 41700, 374545, 154997
Elaeis_563_9:81877, 81876, 44938
Elaeis_252_3:98848, 345062, 103014
Elaeis_38_4:58761, 444171
Sabal_296_4:111095, 313954, 379540, 48789, 320148, 413246, 261088, 500536, 187040, 454658, 32036, 147282, 251349, 304967, 233238
Sabal_296_6:494173, 296153, 66385
Sabal_296_3:216041, 500536
Sabal_296_2:216041, 500536
Elaeis_204_8:268846, 110098, 110097, 488780
Sabal_587_1:393374, 170466, 139644, 9855, 356252
Elaeis_863_0:193691, 460915, 500639, 199097, 78099, 199098, 381820
Elaeis_2164_4:315643, 38256, 325759, 72307, 6850, 331304, 213534, 85779
Elaeis_1025_0:413759, 473207, 287292, 310853, 271271, 339086, 305486
Elaeis_1025_1:268658, 268657
Elaeis_1025_2:207470, 292159, 207130, 486907, 243883, 22299, 213279
Sabal_308_0:28828, 465328, 429775
Elaeis_964_0:209836, 462958, 35265
Elaeis_83_12:158648, 216328, 188585, 223728
Phoenix_225_8:366312, 366311, 500576, 333238
Phoenix_225_6:482589, 409096, 116182, 155430, 482150, 339577, 15960, 463082, 84221, 134634, 34033, 414444, 243647, 80536
Elaeis_958_11:91703, 125505, 4894
Sabal_886_1:385494, 213407
Elaeis_1171_3:477343, 449589, 261688, 412185, 386403
Elaeis_204_13:370017, 500865, 457303, 77707, 114049
Sabal_763_6:389844, 283429
Elaeis_281_1:18916, 267614
Elaeis_310_0:409027, 390407, 467543, 394497, 35640, 214144, 455333, 453119, 332161, 88948, 195376, 409192, 198662, 41378, 41379, 99560, 359259, 200965, 460582, 364546, 336248, 257338, 264195, 165097, 479733
Elaeis_310_2:116918, 384809, 332064, 490885, 348092
Elaeis_948_2:285939, 301793, 497615, 125280
Elaeis_1171_4:364744, 325424
Elaeis_24_2:22928, 217271, 212951, 169356, 295026
Elaeis_24_3:72372, 151530
Elaeis_576_12:59818, 185555, 435211, 112671
Elaeis_257_1:468324, 60540, 309152, 477455, 3460, 39706, 296483, 82081, 447214, 81635
Elaeis_2363_3:205075, 219290
Elaeis_883_3:455591, 463488
Sabal_148_2:500532, 263748
Sabal_556_7:258396, 342749
Elaeis_12_3:61387, 431831, 270251
Elaeis_989_6:169547, 268566, 418708, 418707, 418709
Sabal_334_2:475914, 285555, 305957
Elaeis_12_4:164149, 157874, 334256, 72513, 267027, 236011, 234605
Elaeis_1168_4:369833, 184492
Elaeis_1168_5:369833, 184492
Elaeis_378_4:403279, 236472, 437054
Elaeis_88_1:143475, 498835
Sabal_728_2:438055, 239737, 140110
Sabal_736_7:449929, 164604
Elaeis_1119_0:404828, 401686, 185126
Elaeis_1050_1:391682, 475374, 373312, 492412, 114933
Elaeis_1119_2:294348, 292207
Elaeis_1119_3:377794, 159047, 313031
Elaeis_1050_7:198766, 425242
Elaeis_938_1:495222, 495223, 471480, 286580, 24211, 323752, 454283
Elaeis_1052_3:388240, 462663, 168374
Elaeis_83_5:387950, 500614
Elaeis_83_1:457342, 71382, 22841, 183809, 348546, 396680
Elaeis_204_16:398231, 271690, 442731, 123914, 50714, 243444, 280915, 150910, 140166, 247906, 187652, 17395, 4580
Elaeis_83_3:64524, 312434
Elaeis_257_0:488054, 3955, 198793
Sabal_334_4:477305, 49187, 326629
Elaeis_958_9:112537, 178559, 126397
Elaeis_207_5:51858, 500446
Elaeis_673_0:369899, 500529, 24195, 484808, 454683

[sample_1083 - contigs hitting multiple probes]
259546:Elaeis_1842_1, Elaeis_1842_2
448719:Elaeis_369_9, Elaeis_369_8, Elaeis_369_7
162541:Elaeis_673_13, Elaeis_673_14
231659:Elaeis_964_14, Elaeis_964_15
486907:Elaeis_1025_2, Sabal_581_3
71910:Elaeis_964_6, Elaeis_964_5
37362:Elaeis_280_9, Elaeis_280_8, Elaeis_280_7
500630:Sabal_17_1, Sabal_17_0
406171:Sabal_762_1, Sabal_762_2
360390:Sabal_110_0, Sabal_110_1
127089:Elaeis_874_0, Elaeis_874_1
352548:Sabal_308_3, Sabal_308_2
500536:Sabal_296_4, Sabal_296_1, Sabal_296_3, Sabal_296_2
162716:Elaeis_874_0, Elaeis_874_1
227032:Elaeis_293_4, Elaeis_293_3, Elaeis_293_2, Elaeis_293_1
271271:Elaeis_1025_0, Sabal_581_1
295175:Elaeis_84_2, Elaeis_84_1
247965:Elaeis_563_7, Elaeis_563_8
292159:Elaeis_1025_2, Sabal_581_3
408512:Elaeis_231_7, Elaeis_231_6, Elaeis_231_5
140814:Sabal_703_6, Sabal_703_1
364744:Elaeis_1171_4, Elaeis_1171_5
353875:Elaeis_136_17, Elaeis_136_16
500500:Elaeis_391_7, Elaeis_391_8
300258:Elaeis_1815_1, Elaeis_1815_3, Elaeis_1815_2
473207:Elaeis_1025_0, Sabal_581_1
236201:Sabal_825_5, Sabal_825_6
500864:Elaeis_2056_3, Elaeis_2056_1, Elaeis_2056_0, Elaeis_2056_5, Elaeis_2056_4
236472:Elaeis_378_3, Elaeis_378_4
154468:Sabal_790_4, Sabal_790_3, Sabal_790_0, Sabal_790_1
360088:Elaeis_727_3, Elaeis_727_2
213279:Elaeis_1025_2, Sabal_581_3
500740:Sabal_267_9, Sabal_267_11, Sabal_267_10
498835:Elaeis_88_0, Elaeis_88_1
325424:Elaeis_1171_4, Elaeis_1171_5
89718:Elaeis_872_4, Elaeis_872_3
488976:Sabal_736_2, Sabal_736_1
500612:Elaeis_310_5, Elaeis_310_4
121632:Elaeis_369_11, Elaeis_369_10, Elaeis_369_13, Elaeis_369_14, Elaeis_369_17, Elaeis_369_16
243883:Elaeis_1025_2, Sabal_581_3
362925:Elaeis_464_3, Elaeis_464_5, Elaeis_464_4
488705:Elaeis_226_1, Elaeis_226_4
500446:Elaeis_207_5, Elaeis_207_7
152304:Elaeis_24_4, Elaeis_24_5
500767:Elaeis_490_2, Elaeis_490_3
268657:Elaeis_1025_1, Sabal_581_2
445297:Elaeis_727_1, Elaeis_727_0
500562:Elaeis_237_9, Elaeis_237_8
500609:Elaeis_958_8, Elaeis_958_7, Elaeis_958_6
369833:Elaeis_1168_4, Elaeis_1168_5
207130:Elaeis_1025_2, Sabal_581_3
431831:Elaeis_12_3, Elaeis_12_2
268658:Elaeis_1025_1, Sabal_581_2
133622:Elaeis_332_5, Elaeis_332_4
30477:Elaeis_673_15, Elaeis_673_16
86676:Elaeis_1815_5, Elaeis_1815_6
437054:Elaeis_378_3, Elaeis_378_4
16455:Elaeis_94_1, Elaeis_94_2
310580:Elaeis_449_4, Elaeis_449_5
188093:Elaeis_1201_2, Elaeis_1201_3
480574:Elaeis_989_0, Elaeis_989_2
190728:Elaeis_1201_0, Elaeis_1201_1
382668:Elaeis_280_6, Elaeis_280_5
281889:Elaeis_52_5, Elaeis_52_4
5138:Elaeis_1052_2, Elaeis_1052_1
184492:Elaeis_1168_4, Elaeis_1168_5
24084:Elaeis_757_4, Elaeis_757_5
70391:Elaeis_237_1, Elaeis_237_0
500862:Elaeis_362_4, Elaeis_362_2, Elaeis_362_1
216041:Sabal_296_3, Sabal_296_2
79104:Elaeis_194_11, Elaeis_194_10
45366:Elaeis_252_2, Elaeis_252_1
484277:Elaeis_305_2, Elaeis_305_1
484897:Elaeis_680_2, Elaeis_680_1, Elaeis_680_0
285147:Elaeis_1007_0, Elaeis_1007_1
428280:Elaeis_182_10, Elaeis_182_9
500466:Elaeis_1020_5, Elaeis_1020_4, Elaeis_1020_6, Elaeis_1020_3
138662:Elaeis_757_0, Elaeis_1615_0
244687:Elaeis_2363_8, Elaeis_2363_10
429720:Elaeis_84_12, Elaeis_84_13
315643:Elaeis_2164_2, Elaeis_2164_4
490154:Elaeis_218_6, Elaeis_218_7
500704:Elaeis_609_2, Elaeis_609_1
500544:Elaeis_2339_1, Elaeis_2339_2
500545:Sabal_110_8, Sabal_110_7
500815:Sabal_148_4, Sabal_148_3
76624:Elaeis_897_13, Elaeis_897_12
11353:Elaeis_280_2, Elaeis_280_1
339086:Elaeis_1025_0, Sabal_581_1
313023:Elaeis_1197_8, Elaeis_1197_6, Elaeis_1197_7
125738:Elaeis_1017_4, Elaeis_1017_3
496758:Elaeis_257_10, Elaeis_257_8
2512:Elaeis_357_2, Elaeis_357_1
22299:Elaeis_1025_2, Sabal_581_3
5440:Sabal_204_3, Sabal_204_5, Sabal_204_6
296896:Elaeis_2291_7, Elaeis_2291_8
327964:Nypa_326_7, Nypa_326_6, Nypa_326_5
207686:Sabal_508_3, Sabal_508_2
310853:Elaeis_1025_0, Sabal_581_1
500795:Elaeis_2388_3, Elaeis_2388_4
485794:Elaeis_630_2, Elaeis_630_1
287292:Elaeis_1025_0, Sabal_581_1
147853:Elaeis_1494_6, Elaeis_1494_7
289292:Elaeis_1017_2, Elaeis_1017_1
210031:Elaeis_807_10, Elaeis_807_11
16457:Elaeis_2459_0, Elaeis_2459_1
343614:Sabal_245_1, Sabal_245_0
413759:Elaeis_1025_0, Sabal_581_1
134362:Elaeis_1007_3, Elaeis_1007_4, Elaeis_1007_5
500557:Elaeis_1025_8, Elaeis_1025_9, Sabal_581_10, Sabal_581_9
500808:Elaeis_2561_1, Elaeis_2561_2
195319:Sabal_762_1, Sabal_762_2
445261:Elaeis_1877_3, Elaeis_1877_4
369982:Elaeis_226_1, Elaeis_226_4
405370:Elaeis_758_7, Elaeis_758_6
90174:Elaeis_7_4, Elaeis_7_5
328958:Elaeis_12_9, Elaeis_12_7, Elaeis_12_6, Elaeis_12_5
433319:Sabal_148_1, Sabal_148_0
363208:Sabal_240_0, Sabal_240_1
373180:Elaeis_150_3, Elaeis_150_2
305486:Elaeis_1025_0, Sabal_581_1
118426:Elaeis_758_9, Elaeis_758_8
344286:Elaeis_2238_5, Elaeis_2238_6
207470:Elaeis_1025_2, Sabal_581_3
1048:Elaeis_563_5, Elaeis_563_4
453086:Elaeis_985_8, Elaeis_985_5, Elaeis_985_4, Elaeis_985_7, Elaeis_985_6
29272:Sabal_17_3, Sabal_17_2

[sample_1083 - contig orientation]
Elaeis_1842_1:-
Elaeis_1842_2:-
Elaeis_369_9:-
Elaeis_369_8:-
Elaeis_369_7:-
Elaeis_673_13:-
Elaeis_673_14:-
Elaeis_964_14:+
Elaeis_964_15:+
Elaeis_1025_2:+
Sabal_581_3:+
Elaeis_964_6:-
Elaeis_964_5:-
Elaeis_280_9:-
Elaeis_280_8:-
Elaeis_280_7:-
Sabal_17_1:-
Sabal_17_0:-
Sabal_762_1:+
Sabal_762_2:+
Sabal_110_0:+
Sabal_110_1:+
Elaeis_874_0:+
Elaeis_874_1:+
Sabal_308_3:-
Sabal_308_2:-
Sabal_296_4:+
Sabal_296_1:+
Sabal_296_3:+
Sabal_296_2:+
Elaeis_874_0:+
Elaeis_874_1:+
Elaeis_293_4:+
Elaeis_293_3:+
Elaeis_293_2:+
Elaeis_293_1:+
Elaeis_1025_0:+
Sabal_581_1:+
Elaeis_84_2:-
Elaeis_84_1:-
Elaeis_563_7:+
Elaeis_563_8:+
Elaeis_1025_2:+
Sabal_581_3:+
Elaeis_231_7:-
Elaeis_231_6:-
Elaeis_231_5:-
Sabal_703_6:+
Sabal_703_1:+
Elaeis_1171_4:+
Elaeis_1171_5:+
Elaeis_136_17:+
Elaeis_136_16:+
Elaeis_391_7:-
Elaeis_391_8:-
Elaeis_1815_1:-
Elaeis_1815_3:-
Elaeis_1815_2:-
Elaeis_1025_0:+
Sabal_581_1:+
Sabal_825_5:-
Sabal_825_6:-
Elaeis_2056_3:-
Elaeis_2056_1:+
Elaeis_2056_0:-
Elaeis_2056_5:-
Elaeis_2056_4:-
Elaeis_378_3:-
Elaeis_378_4:+
Sabal_790_4:-
Sabal_790_3:-
Sabal_790_0:-
Sabal_790_1:-
Elaeis_727_3:-
Elaeis_727_2:-
Elaeis_1025_2:+
Sabal_581_3:+
Sabal_267_9:+
Sabal_267_11:+
Sabal_267_10:+
Elaeis_88_0:+
Elaeis_88_1:+
Elaeis_1171_4:+
Elaeis_1171_5:+
Elaeis_872_4:+
Elaeis_872_3:+
Sabal_736_2:-
Sabal_736_1:-
Elaeis_310_5:-
Elaeis_310_4:-
Elaeis_369_11:+
Elaeis_369_10:+
Elaeis_369_13:+
Elaeis_369_14:+
Elaeis_369_17:+
Elaeis_369_16:+
Elaeis_1025_2:+
Sabal_581_3:+
Elaeis_464_3:+
Elaeis_464_5:+
Elaeis_464_4:+
Elaeis_226_1:+
Elaeis_226_4:+
Elaeis_207_5:-
Elaeis_207_7:-
Elaeis_24_4:-
Elaeis_24_5:-
Elaeis_490_2:-
Elaeis_490_3:-
Elaeis_1025_1:+
Sabal_581_2:+
Elaeis_727_1:-
Elaeis_727_0:-
Elaeis_237_9:-
Elaeis_237_8:-
Elaeis_958_8:-
Elaeis_958_7:-
Elaeis_958_6:-
Elaeis_1168_4:+
Elaeis_1168_5:+
Elaeis_1025_2:+
Sabal_581_3:+
Elaeis_12_3:+
Elaeis_12_2:+
Elaeis_1025_1:+
Sabal_581_2:+
Elaeis_332_5:+
Elaeis_332_4:+
Elaeis_673_15:-
Elaeis_673_16:-
Elaeis_1815_5:+
Elaeis_1815_6:+
Elaeis_378_3:-
Elaeis_378_4:+
Elaeis_94_1:+
Elaeis_94_2:+
Elaeis_449_4:-
Elaeis_449_5:-
Elaeis_1201_2:-
Elaeis_1201_3:-
Elaeis_989_0:+
Elaeis_989_2:+
Elaeis_1201_0:-
Elaeis_1201_1:-
Elaeis_280_6:-
Elaeis_280_5:-
Elaeis_52_5:-
Elaeis_52_4:-
Elaeis_1052_2:-
Elaeis_1052_1:-
Elaeis_1168_4:+
Elaeis_1168_5:+
Elaeis_757_4:-
Elaeis_757_5:-
Elaeis_237_1:-
Elaeis_237_0:-
Elaeis_362_4:+
Elaeis_362_2:+
Elaeis_362_1:+
Sabal_296_3:+
Sabal_296_2:+
Elaeis_194_11:-
Elaeis_194_10:-
Elaeis_252_2:-
Elaeis_252_1:-
Elaeis_305_2:+
Elaeis_305_1:+
Elaeis_680_2:+
Elaeis_680_1:+
Elaeis_680_0:+
Elaeis_1007_0:-
Elaeis_1007_1:-
Elaeis_182_10:+
Elaeis_182_9:+
Elaeis_1020_5:+
Elaeis_1020_4:+
Elaeis_1020_6:+
Elaeis_1020_3:+
Elaeis_757_0:+
Elaeis_1615_0:+
Elaeis_2363_8:-
Elaeis_2363_10:-
Elaeis_84_12:+
Elaeis_84_13:+
Elaeis_2164_2:+
Elaeis_2164_4:+
Elaeis_218_6:+
Elaeis_218_7:+
Elaeis_609_2:-
Elaeis_609_1:-
Elaeis_2339_1:-
Elaeis_2339_2:-
Sabal_110_8:-
Sabal_110_7:-
Sabal_148_4:-
Sabal_148_3:-
Elaeis_897_13:-
Elaeis_897_12:-
Elaeis_280_2:-
Elaeis_280_1:-
Elaeis_1025_0:+
Sabal_581_1:+
Elaeis_1197_8:+
Elaeis_1197_6:+
Elaeis_1197_7:+
Elaeis_1017_4:+
Elaeis_1017_3:+
Elaeis_257_10:-
Elaeis_257_8:-
Elaeis_357_2:+
Elaeis_357_1:+
Elaeis_1025_2:+
Sabal_581_3:+
Sabal_204_3:+
Sabal_204_5:+
Sabal_204_6:+
Elaeis_2291_7:+
Elaeis_2291_8:+
Nypa_326_7:+
Nypa_326_6:+
Nypa_326_5:+
Sabal_508_3:+
Sabal_508_2:+
Elaeis_1025_0:+
Sabal_581_1:+
Elaeis_2388_3:-
Elaeis_2388_4:-
Elaeis_630_2:-
Elaeis_630_1:-
Elaeis_1025_0:+
Sabal_581_1:+
Elaeis_1494_6:-
Elaeis_1494_7:-
Elaeis_1017_2:+
Elaeis_1017_1:+
Elaeis_807_10:-
Elaeis_807_11:-
Elaeis_2459_0:+
Elaeis_2459_1:+
Sabal_245_1:-
Sabal_245_0:-
Elaeis_1025_0:+
Sabal_581_1:+
Elaeis_1007_3:+
Elaeis_1007_4:+
Elaeis_1007_5:+
Elaeis_1025_8:+
Elaeis_1025_9:+
Sabal_581_10:+
Sabal_581_9:+
Elaeis_2561_1:-
Elaeis_2561_2:-
Sabal_762_1:+
Sabal_762_2:+
Elaeis_1877_3:-
Elaeis_1877_4:+
Elaeis_226_1:+
Elaeis_226_4:+
Elaeis_758_7:+
Elaeis_758_6:+
Elaeis_7_4:+
Elaeis_7_5:+
Elaeis_12_9:-
Elaeis_12_7:-
Elaeis_12_6:-
Elaeis_12_5:-
Sabal_148_1:-
Sabal_148_0:-
Sabal_240_0:-
Sabal_240_1:-
Elaeis_150_3:+
Elaeis_150_2:+
Elaeis_1025_0:+
Sabal_581_1:+
Elaeis_758_9:+
Elaeis_758_8:+
Elaeis_2238_5:+
Elaeis_2238_6:+
Elaeis_1025_2:+
Sabal_581_3:+
Elaeis_563_5:+
Elaeis_563_4:+
Elaeis_985_8:+
Elaeis_985_5:+
Elaeis_985_4:+
Elaeis_985_7:+
Elaeis_985_6:+
Sabal_17_3:-
Sabal_17_2:-

[sample_1085 - probes hitting multiple contigs]
Elaeis_197_5:305077, 305076, 499617, 110799, 217565
Elaeis_793_4:138338, 212299
Elaeis_197_1:425074, 99906, 70924, 392149, 199214, 199215
Elaeis_793_1:244761, 453369
Sabal_703_6:117062, 506080
Sabal_703_7:476233, 422092
Elaeis_237_6:295280, 246891, 159389, 69281
Sabal_110_5:215756, 491197, 35439, 61266, 223423
Sabal_703_0:160068, 486392, 312780
Elaeis_164_13:63213, 139127, 115106, 232629, 261014, 249585, 125174, 116673, 169086
Elaeis_12_4:174078, 206073
Sabal_252_5:109185, 483115, 363536, 459678, 59704, 122168, 320471, 373083, 93412, 178231
Sabal_252_4:89104, 151586, 326745, 244142, 383986, 334025
Elaeis_332_5:237499, 237500, 145093, 351482
Sabal_4_6:437574, 447122, 337300
Elaeis_38_5:46599, 324119
Elaeis_332_4:374149, 285936
Elaeis_299_2:81048, 488939
Sabal_581_3:18417, 505779, 338363, 48805
Sabal_581_1:506008, 336540
Elaeis_1615_0:140012, 30766, 414989
Elaeis_680_7:117702, 12372, 287626, 232957, 113519, 140007
Elaeis_1877_3:421911, 444005
Elaeis_1877_5:305939, 111145, 12925, 339880, 354987, 296195
Elaeis_680_2:43966, 484258
Elaeis_680_1:175394, 260575, 234124, 42329
Elaeis_785_2:132872, 18048, 94765, 134562, 369789, 491918, 358365
Elaeis_226_1:256649, 69751, 155434, 369170, 344349, 373474, 165667, 356655, 110643, 159503, 269757, 452396, 311901, 92814, 478820, 467475, 104164
Elaeis_237_0:367411, 495213, 505944
Sabal_790_6:197316, 427396, 114673, 23017, 316886, 3891
Elaeis_785_0:357958, 397042, 341867
Elaeis_874_9:342415, 108178
Elaeis_874_0:359252, 197699
Elaeis_874_1:359252, 197699
Elaeis_139_3:454647, 159077, 220754
Elaeis_785_3:48772, 362834, 370313, 1204, 176872, 254395, 321018, 311925, 63375, 314800, 212826, 372537, 92556, 94831, 285087, 242186, 87025, 185099, 251799, 170623, 117884, 102215, 137666, 348289, 339850, 418429, 274068, 479154, 216996, 88684, 454907, 399120, 124296, 457731, 492591, 67515, 211018, 18622, 85043, 455858, 268021, 497542, 295982
Elaeis_21_0:20856, 436757
Elaeis_785_1:61238, 489855, 169191, 365012, 482482, 482483, 484235, 210432, 103491, 279083, 210376, 29297, 297432, 53477, 331327, 158573, 485465, 349986, 199200, 204838, 116575, 490745, 10923, 498220, 64928, 100318, 419436
Elaeis_218_3:254715, 503214
Elaeis_226_7:390439, 15061, 46513, 277421, 28039, 349489, 349531, 257419, 314298, 100885, 420845, 100886, 361547, 505832, 452902, 234583, 245058, 2008, 421448, 289306
Sabal_215_0:387535, 414876
Sabal_215_1:445390, 174177, 412480
Sabal_215_6:51407, 93479
Sabal_215_5:205119, 468680
Elaeis_164_6:56210, 460196, 356293, 247132, 476258, 70621, 123806, 89444, 462040
Elaeis_204_9:497282, 159236, 131125
Elaeis_164_5:416987, 480539, 71451, 102952, 43980, 257779
Elaeis_2550_0:442684, 141268, 155448, 302163, 318665
Elaeis_204_0:223625, 318201, 375437, 131999, 107520, 58518, 394184, 188827, 52970, 29605, 147717, 201148, 150311
Elaeis_1842_1:48189, 155686, 139924, 243440
Elaeis_855_2:501044, 501043
Sabal_950_7:182929, 12487, 310685
Elaeis_340_4:326082, 339484, 64793, 506139, 268952, 178392, 110464, 167783
Elaeis_1171_2:398064, 488279
Elaeis_282_4:278635, 87183, 430836, 393678, 20277, 151375, 123314, 123315
Elaeis_629_7:452184, 72159
Elaeis_282_1:215695, 212995, 422422, 63099, 456399, 315371, 24195, 243490, 97064
Elaeis_282_3:95877, 384391, 331697, 128002, 185373, 367205
Elaeis_1171_5:172520, 441521
Elaeis_1064_1:182110, 487411, 328402, 332243, 327361, 89905
Sabal_950_3:302481, 302480, 36468, 69695, 421228
Elaeis_282_9:225069, 200142
Elaeis_282_8:76287, 191679
Sabal_982_3:64186, 249720, 451066
Elaeis_340_3:311467, 435342, 483099, 57299, 59636, 204946, 157241, 360077, 412631, 257001, 257002, 280393
Elaeis_281_3:256072, 422665
Elaeis_150_1:88114, 477813, 255519, 207344, 274753, 151687
Elaeis_340_1:245817, 301299, 326074, 211779, 82209, 245818, 389199, 169320, 295497, 73483
Elaeis_1201_0:415932, 415933
Elaeis_2291_9:247005, 493755
Elaeis_429_2:498137, 169894
Elaeis_429_3:73594, 505845
Elaeis_429_0:492722, 492723, 505983
Elaeis_429_1:10450, 10449
Sabal_252_1:61566, 182728
Sabal_252_0:217023, 318249, 23257, 179875, 16104
Elaeis_429_5:284812, 412833, 422083, 118539, 422641
Elaeis_136_24:154336, 365502, 244121, 441745, 248467, 274452, 147534, 55364, 57029, 178497, 91080, 302293, 217883, 166317, 499854
Sabal_110_11:274149, 138154, 158340, 111381, 111382, 97172
Elaeis_290_0:479374, 451044, 125503, 465906, 9854, 414100, 368472, 506097, 439768, 495036, 437907, 487701, 312918, 372795, 394685, 197976, 172449, 305602, 305603, 144780, 208757, 331805, 254310, 256741, 357364, 223043, 135119, 354568, 79058, 318374, 199163, 402218
Elaeis_290_1:141572, 359800, 188024, 147341, 89162, 58732, 264308, 122334, 419440, 198078, 200982, 155407, 436953, 298183, 263067, 467364, 26503, 340710, 166597, 77066
Elaeis_290_2:17777, 346991, 418425, 488707, 401736, 326691, 251593
Elaeis_1035_0:470851, 407594, 278030, 162629, 162628, 120922, 174377, 174372, 174373, 440021, 440022, 165417, 69895, 52200, 425129, 202478, 86839, 407586, 407589, 86837, 186483, 495042, 326168, 305805, 279770, 174367, 174365, 174364, 174368, 390252, 14726, 181669, 269175, 425566, 353466, 242232
Elaeis_340_2:334517, 20610, 304493, 150258, 415765, 162596, 89110, 214418, 413457, 194573, 141010, 106717
Elaeis_1064_0:348590, 348589
Elaeis_1064_3:497943, 7937, 23101, 435630, 13185, 291341, 66594, 223549, 208030, 7959, 125339, 502266, 337186, 437682, 396805, 279649, 271646, 299836, 299835, 317423, 146979, 128012, 225383, 432916, 78946, 230540, 39518, 244785, 248574, 42827, 259760, 357215, 231760, 461483, 483001, 9800, 487303, 9799, 169865
Elaeis_1064_2:272021, 198059, 352145, 105959, 474819, 316772, 352146, 132719, 175735, 483728, 483729, 309932, 175736
Elaeis_290_8:28700, 161494, 109417, 225065, 205343, 484895, 411414, 266789, 233885, 159542, 72207, 479641, 192339, 463538, 87491, 372277, 415700, 217653, 326196, 296774, 61199
Elaeis_2339_3:461020, 155745
Elaeis_2339_2:126555, 96247, 213145, 369339, 445123
Elaeis_757_0:140012, 329249, 159203, 414989
Elaeis_2370_3:389929, 448554
Elaeis_1050_0:65413, 118678, 25879, 65412, 86635, 393644, 481356, 167472, 206720
Elaeis_490_0:190415, 403893
Elaeis_673_12:332380, 170441, 283186, 60518, 474504, 328935
Elaeis_484_1:109488, 315845, 358888, 148456, 32140, 429290
Elaeis_464_5:114648, 131608, 89829, 506004, 356034, 342539
Elaeis_1119_1:47805, 474943, 196400, 166149, 399028, 118005, 295530, 503855
Sabal_180_3:222048, 321272, 314789, 16375, 2796, 42734
Elaeis_280_2:146887, 361798
Sabal_180_1:426077, 469045, 1811, 189975
Elaeis_1020_6:149417, 233621, 245333, 7982, 489796, 215383
Elaeis_1020_3:240905, 80364, 207249
Sabal_245_0:138943, 181942, 377612, 358254
Sabal_762_5:266608, 103344, 308850
Sabal_762_4:159014, 135602, 351708, 262764
Sabal_762_1:505936, 506063
Sabal_762_0:153116, 168430
Sabal_762_3:77674, 226950, 281108
Sabal_762_2:505936, 506063
Elaeis_164_10:377245, 505784, 211274
Elaeis_250_5:217262, 161217
Elaeis_250_7:200781, 197714, 448664, 351446, 62625, 156263, 99023, 388801, 375850, 211534, 262515, 488783, 232165
Elaeis_250_0:23996, 398440
Elaeis_250_1:145233, 494655, 489774, 261613, 156805
Elaeis_948_2:348975, 3994, 212643
Elaeis_194_10:505935, 402155
Elaeis_252_3:236942, 133251, 455050
Elaeis_38_4:229394, 407157
Elaeis_252_4:297760, 359381, 367507, 249329, 277235, 343583
Sabal_296_4:445151, 114119, 421472, 30939, 351349, 196945, 311919, 52581, 291688, 108838, 505028, 162909, 154585, 505027, 506069, 351350, 362357, 414125, 388656, 428002, 235611, 308254
Sabal_296_1:346459, 505818, 477111
Sabal_296_3:296818, 506060, 506069, 35906
Sabal_296_2:141244, 506069, 372641, 372642
Elaeis_808_2:206407, 427420, 183426, 17444, 400511
Sabal_587_1:54218, 495002, 187102, 329550, 348422, 435695, 288285
Elaeis_362_0:506231, 188154
Elaeis_863_7:287632, 287631, 82021, 113268, 506042, 81512
Elaeis_863_0:452760, 87405, 157735, 470104, 408650
Elaeis_863_1:391760, 141503
Elaeis_2164_4:505850, 219644, 111885, 137026
Elaeis_1025_2:18417, 505779, 338363, 48805
Sabal_308_0:152034, 22227, 231807, 307125, 128846
Sabal_148_0:181172, 45562, 506175
Elaeis_83_12:436403, 436404
Elaeis_293_2:255258, 153474
Elaeis_89_5:501727, 506092
Phoenix_225_8:77659, 505875
Phoenix_225_6:272192, 212470, 62139, 367582, 255730, 483572, 381507, 171663, 467980
Elaeis_83_8:298900, 298901
Sabal_886_1:503922, 503921
Sabal_886_4:506147, 210725
Elaeis_1171_3:379120, 240975, 412260, 390839, 263860
Elaeis_51_1:465079, 329328
Elaeis_51_2:308576, 241230
Elaeis_204_13:445105, 25351, 416847, 65120
Elaeis_989_5:180446, 329554
Elaeis_310_0:355789, 319901, 221568, 31370, 486324, 259628
Elaeis_822_1:458094, 82566
Elaeis_822_2:505241, 334902, 380420, 184550
Elaeis_822_4:319993, 136632, 471597, 471598, 41224
Elaeis_948_1:87303, 101766, 34856, 58496, 382891
Elaeis_24_6:503814, 97343, 157804
Elaeis_948_3:333342, 469185, 191, 381631, 358612
Elaeis_1171_4:219006, 2453, 23755
Elaeis_576_12:229982, 389228, 404157, 456614, 139585, 425737, 200760
Elaeis_1020_5:77667, 313620, 442480, 207491
Sabal_148_2:2077, 503896
Elaeis_1484_2:328220, 435788, 16191, 296543
Sabal_556_0:52268, 274952
Sabal_334_4:433018, 368620, 26667
Elaeis_12_7:236508, 354301, 415324, 285489, 132829
Sabal_334_3:97513, 303447, 406999, 481726, 481727, 376626, 200806, 332859
Elaeis_1168_4:489019, 167368
Elaeis_1168_5:250845, 167368, 44012, 76234
Sabal_252_7:134921, 478918, 399391, 10309, 359561, 444496, 245632, 91061, 321581, 50146, 182157, 292256, 271165, 51138, 232128, 55905
Elaeis_378_4:401159, 406906
Elaeis_231_3:497645, 406678
Sabal_728_2:32087, 141447, 95988
Sabal_736_7:388715, 471896
Elaeis_1119_0:182771, 34505, 406206, 223892, 354417, 46928, 12893, 18034, 223891, 65693
Sabal_743_3:476271, 345334
Elaeis_1119_2:475090, 443934, 294996, 420312, 78371
Elaeis_1119_3:382079, 316355, 354679, 121174, 176363, 437615, 150456
Sabal_252_6:160204, 71752, 470480, 203431, 203432, 212203, 166981, 328955
Elaeis_2388_0:77121, 131796
Elaeis_1052_3:382096, 188189
Elaeis_83_5:420339, 102040, 85491, 250692, 119401
Elaeis_83_1:505965, 495325, 287043
Elaeis_204_16:201966, 266498, 272075, 158714, 238329, 101710, 319075, 301157, 116574, 296453, 120643
Elaeis_257_1:260940, 412621, 153662
Elaeis_257_0:58478, 221286, 131057, 134993
Elaeis_12_3:505951, 265826, 74399
Elaeis_207_5:505994, 105058
Elaeis_673_0:489944, 469979, 24833, 365620, 241376, 505919, 395679, 187694
Sabal_790_3:300438, 27733, 401503

[sample_1085 - contigs hitting multiple probes]
505501:Elaeis_449_0, Elaeis_449_1
503483:Elaeis_897_13, Elaeis_897_12
445190:Elaeis_2561_1, Elaeis_2561_2
118634:Sabal_790_0, Sabal_790_1
288803:Sabal_110_0, Sabal_110_1
506013:Elaeis_985_5, Elaeis_985_7, Elaeis_985_6
505946:Elaeis_964_6, Elaeis_964_5
3550:Sabal_82_0, Sabal_82_2
185824:Elaeis_2056_3, Elaeis_2056_1, Elaeis_2056_5, Elaeis_2056_4
506153:Elaeis_136_7, Elaeis_136_5
45431:Elaeis_2238_5, Elaeis_2238_6
240905:Elaeis_1020_4, Elaeis_1020_3
328567:Elaeis_727_1, Elaeis_727_0
430876:Elaeis_727_3, Elaeis_727_2
505779:Elaeis_1025_2, Sabal_581_3
375159:Sabal_308_3, Sabal_308_2
151081:Sabal_825_5, Sabal_825_6
140012:Elaeis_757_0, Elaeis_1615_0
159222:Elaeis_207_0, Elaeis_207_1
506008:Elaeis_1025_0, Sabal_581_1
160285:Sabal_508_3, Sabal_508_2
505936:Sabal_762_1, Sabal_762_2
505935:Elaeis_194_11, Elaeis_194_10
18417:Elaeis_1025_2, Sabal_581_3
505833:Elaeis_88_0, Elaeis_88_1
373273:Elaeis_136_17, Elaeis_136_16
149916:Sabal_240_0, Sabal_240_1
361723:Elaeis_280_9, Elaeis_280_8, Elaeis_280_7
15923:Elaeis_1025_1, Sabal_581_2
437195:Elaeis_490_2, Elaeis_490_3
313194:Sabal_204_5, Sabal_204_6
296580:Elaeis_563_7, Elaeis_563_9, Elaeis_563_8
154668:Sabal_110_8, Sabal_110_7
2641:Elaeis_1007_3, Elaeis_1007_4
319853:Elaeis_1007_0, Elaeis_1007_1
363158:Elaeis_563_5, Elaeis_563_4
502497:Elaeis_604_2, Elaeis_604_1, Elaeis_604_0
389053:Elaeis_1017_4, Elaeis_1017_3
221844:Elaeis_2363_8, Elaeis_2363_10
506069:Sabal_296_4, Sabal_296_3, Sabal_296_2
506063:Sabal_762_1, Sabal_762_2
505994:Elaeis_207_5, Elaeis_207_7
505766:Elaeis_757_4, Elaeis_757_5
505761:Elaeis_609_2, Elaeis_609_1
505852:Sabal_148_4, Sabal_148_3
465951:Elaeis_808_4, Elaeis_808_3
197699:Elaeis_874_0, Elaeis_874_1
154059:Elaeis_2459_0, Elaeis_2459_1
46372:Elaeis_449_4, Elaeis_449_5
409180:Elaeis_305_2, Elaeis_305_1
414620:Elaeis_391_7, Elaeis_391_8
505786:Elaeis_958_8, Elaeis_958_7, Elaeis_958_6
203434:Elaeis_12_6, Elaeis_12_5
506112:Elaeis_357_2, Elaeis_357_1
299482:Elaeis_989_3, Elaeis_989_2
414989:Elaeis_757_0, Elaeis_1615_0
19591:Elaeis_863_4, Elaeis_863_5, Elaeis_863_3
338363:Elaeis_1025_2, Sabal_581_3
444005:Elaeis_1877_3, Elaeis_1877_4
506049:Elaeis_24_1, Elaeis_24_2
153662:Elaeis_257_2, Elaeis_257_1
506206:Elaeis_24_4, Elaeis_24_3
118604:Elaeis_369_11, Elaeis_369_10
224574:Elaeis_310_5, Elaeis_310_4, Elaeis_310_1, Elaeis_310_2
396162:Elaeis_807_10, Elaeis_807_11
226726:Elaeis_1815_1, Elaeis_1815_3, Elaeis_1815_2
481540:Sabal_4_0, Sabal_4_1
111616:Elaeis_52_5, Elaeis_52_4
506231:Elaeis_362_0, Elaeis_362_1
506233:Elaeis_1201_2, Elaeis_1201_3
61897:Elaeis_1025_8, Elaeis_1025_9, Sabal_581_10, Sabal_581_9
506237:Elaeis_1035_2, Elaeis_1035_1
142009:Nypa_326_7, Nypa_326_6, Nypa_326_5
497372:Elaeis_226_0, Elaeis_226_4
506234:Elaeis_182_10, Elaeis_182_9
167368:Elaeis_1168_4, Elaeis_1168_5
506038:Elaeis_758_9, Elaeis_758_8
146887:Elaeis_280_2, Elaeis_280_1, Elaeis_280_0
450373:Elaeis_1197_8, Elaeis_1197_6, Elaeis_1197_7
345283:Elaeis_958_9, Elaeis_958_11
22615:Elaeis_872_4, Elaeis_872_3
48805:Elaeis_1025_2, Sabal_581_3
359252:Elaeis_874_0, Elaeis_874_1
340007:Elaeis_204_12, Elaeis_204_11
340842:Elaeis_1815_5, Elaeis_1815_6
253991:Sabal_17_3, Sabal_17_2
261092:Elaeis_84_2, Elaeis_84_1
505951:Elaeis_12_3, Elaeis_12_2
269503:Elaeis_218_0, Elaeis_218_1
505812:Elaeis_280_6, Elaeis_280_5
133328:Elaeis_673_13, Elaeis_673_14
186719:Elaeis_369_9, Elaeis_369_8, Elaeis_369_7

[sample_1085 - contig orientation]
Elaeis_449_0:-
Elaeis_449_1:-
Elaeis_897_13:-
Elaeis_897_12:-
Elaeis_2561_1:-
Elaeis_2561_2:-
Sabal_790_0:+
Sabal_790_1:+
Sabal_110_0:-
Sabal_110_1:-
Elaeis_985_5:-
Elaeis_985_7:-
Elaeis_985_6:-
Elaeis_964_6:+
Elaeis_964_5:+
Sabal_82_0:-
Sabal_82_2:-
Elaeis_2056_3:-
Elaeis_2056_1:-
Elaeis_2056_5:-
Elaeis_2056_4:-
Elaeis_136_7:-
Elaeis_136_5:-
Elaeis_2238_5:+
Elaeis_2238_6:+
Elaeis_1020_4:-
Elaeis_1020_3:+
Elaeis_727_1:+
Elaeis_727_0:+
Elaeis_727_3:-
Elaeis_727_2:-
Elaeis_1025_2:+
Sabal_581_3:+
Sabal_308_3:-
Sabal_308_2:-
Sabal_825_5:+
Sabal_825_6:+
Elaeis_757_0:+
Elaeis_1615_0:+
Elaeis_207_0:+
Elaeis_207_1:+
Elaeis_1025_0:-
Sabal_581_1:+
Sabal_508_3:+
Sabal_508_2:+
Sabal_762_1:+
Sabal_762_2:+
Elaeis_194_11:+
Elaeis_194_10:+
Elaeis_1025_2:+
Sabal_581_3:+
Elaeis_88_0:+
Elaeis_88_1:+
Elaeis_136_17:+
Elaeis_136_16:+
Sabal_240_0:+
Sabal_240_1:+
Elaeis_280_9:-
Elaeis_280_8:-
Elaeis_280_7:-
Elaeis_1025_1:-
Sabal_581_2:-
Elaeis_490_2:+
Elaeis_490_3:+
Sabal_204_5:-
Sabal_204_6:-
Elaeis_563_7:+
Elaeis_563_9:+
Elaeis_563_8:+
Sabal_110_8:+
Sabal_110_7:+
Elaeis_1007_3:-
Elaeis_1007_4:-
Elaeis_1007_0:-
Elaeis_1007_1:-
Elaeis_563_5:-
Elaeis_563_4:-
Elaeis_604_2:+
Elaeis_604_1:+
Elaeis_604_0:+
Elaeis_1017_4:-
Elaeis_1017_3:-
Elaeis_2363_8:-
Elaeis_2363_10:-
Sabal_296_4:+
Sabal_296_3:+
Sabal_296_2:-
Sabal_762_1:+
Sabal_762_2:+
Elaeis_207_5:+
Elaeis_207_7:-
Elaeis_757_4:-
Elaeis_757_5:-
Elaeis_609_2:+
Elaeis_609_1:+
Sabal_148_4:+
Sabal_148_3:+
Elaeis_808_4:-
Elaeis_808_3:-
Elaeis_874_0:-
Elaeis_874_1:-
Elaeis_2459_0:+
Elaeis_2459_1:+
Elaeis_449_4:+
Elaeis_449_5:+
Elaeis_305_2:-
Elaeis_305_1:-
Elaeis_391_7:-
Elaeis_391_8:-
Elaeis_958_8:+
Elaeis_958_7:+
Elaeis_958_6:+
Elaeis_12_6:-
Elaeis_12_5:-
Elaeis_357_2:-
Elaeis_357_1:-
Elaeis_989_3:-
Elaeis_989_2:-
Elaeis_757_0:+
Elaeis_1615_0:+
Elaeis_863_4:+
Elaeis_863_5:+
Elaeis_863_3:+
Elaeis_1025_2:+
Sabal_581_3:+
Elaeis_1877_3:-
Elaeis_1877_4:-
Elaeis_24_1:-
Elaeis_24_2:-
Elaeis_257_2:-
Elaeis_257_1:-
Elaeis_24_4:-
Elaeis_24_3:-
Elaeis_369_11:+
Elaeis_369_10:+
Elaeis_310_5:-
Elaeis_310_4:-
Elaeis_310_1:-
Elaeis_310_2:-
Elaeis_807_10:-
Elaeis_807_11:-
Elaeis_1815_1:-
Elaeis_1815_3:-
Elaeis_1815_2:-
Sabal_4_0:+
Sabal_4_1:+
Elaeis_52_5:-
Elaeis_52_4:-
Elaeis_362_0:+
Elaeis_362_1:+
Elaeis_1201_2:-
Elaeis_1201_3:-
Elaeis_1025_8:-
Elaeis_1025_9:-
Sabal_581_10:-
Sabal_581_9:-
Elaeis_1035_2:-
Elaeis_1035_1:-
Nypa_326_7:+
Nypa_326_6:+
Nypa_326_5:+
Elaeis_226_0:+
Elaeis_226_4:-
Elaeis_182_10:+
Elaeis_182_9:+
Elaeis_1168_4:-
Elaeis_1168_5:+
Elaeis_758_9:-
Elaeis_758_8:-
Elaeis_280_2:-
Elaeis_280_1:-
Elaeis_280_0:-
Elaeis_1197_8:+
Elaeis_1197_6:+
Elaeis_1197_7:+
Elaeis_958_9:-
Elaeis_958_11:-
Elaeis_872_4:+
Elaeis_872_3:+
Elaeis_1025_2:+
Sabal_581_3:+
Elaeis_874_0:-
Elaeis_874_1:-
Elaeis_204_12:-
Elaeis_204_11:-
Elaeis_1815_5:+
Elaeis_1815_6:+
Sabal_17_3:+
Sabal_17_2:+
Elaeis_84_2:+
Elaeis_84_1:+
Elaeis_12_3:+
Elaeis_12_2:-
Elaeis_218_0:+
Elaeis_218_1:+
Elaeis_280_6:+
Elaeis_280_5:+
Elaeis_673_13:-
Elaeis_673_14:-
Elaeis_369_9:+
Elaeis_369_8:+
Elaeis_369_7:+

[sample_1086 - probes hitting multiple contigs]
Elaeis_1986_1:260432, 177166, 177536
Elaeis_807_9:356659, 352161
Sabal_703_7:183196, 368949
Elaeis_237_0:350459, 296526, 250162
Elaeis_12_4:22457, 174944, 71130, 229027, 243896, 327740, 114821
Sabal_252_5:146521, 76459, 160158, 98734, 187845, 41603
Elaeis_429_3:107994, 136094
Elaeis_793_1:214193, 314090, 76608, 182976
Sabal_252_7:34120, 213231, 196204, 292216, 351123, 295027, 85153, 221478, 290483, 266625, 317346, 146222, 104678, 59673, 362772, 296311, 211199, 149126, 316592, 340252, 98761, 20227, 254029, 7505, 169520, 36399, 322173
Elaeis_332_4:368794, 4442
Elaeis_299_2:367088, 259119, 129431, 99417
Sabal_581_2:197715, 197714, 249885
Sabal_120_0:167476, 219097
Sabal_581_1:169557, 103426, 79885, 335208
Elaeis_717_8:274335, 92125, 197955, 356633, 338266, 224659, 361220, 126961
Elaeis_1615_0:282363, 87748, 46249, 334720, 149671, 131953
Elaeis_1877_3:170593, 160693
Elaeis_1877_5:82256, 129912
Elaeis_1877_4:90939, 160693
Elaeis_218_1:126513, 243305
Elaeis_872_7:65801, 185630, 4100, 48314, 99093, 236426, 209900
Elaeis_32_8:247760, 362309, 362852
Elaeis_785_1:86986, 305710, 129823, 113353, 22356, 127070, 131408, 53663, 305677, 324136, 359620, 181733, 231497, 252994, 163185, 21655, 260360, 127709, 201981, 14068, 365241, 351608, 354323, 141459, 98875, 272873, 240846
Elaeis_785_2:160793, 53916, 318741, 89146, 93074, 304715, 81929, 94718, 97339, 254013, 237578
Elaeis_139_0:313069, 230424, 96376
Elaeis_874_1:133313, 93689
Elaeis_785_3:124564, 305637, 115973, 317940, 173557, 233974, 203591, 199976, 294940, 318652, 36627, 264220, 264221, 101860, 260362, 67611, 253902, 170431, 125641, 51237, 91434, 62119, 90521, 155333, 154018, 121140
Elaeis_21_0:152858, 233789, 234139, 190815, 37680
Phoenix_252_1:264270, 362038, 77817, 316167, 197511, 359630, 315414, 250257, 32236, 124070, 293595, 283647, 251793
Elaeis_785_0:177423, 246002, 155319, 155320, 289779, 247559, 146467, 351925, 214216, 75566, 10953, 211808, 317776, 253998, 235570
Elaeis_218_7:359303, 297232, 352038, 19545
Sabal_215_0:174868, 251480, 2886, 108814
Sabal_215_1:324557, 52687, 20981
Sabal_215_6:149706, 37365
Sabal_215_5:2987, 162094, 162095
Elaeis_164_0:347193, 234897
Elaeis_164_5:349194, 362001
Elaeis_421_3:51215, 272971, 328772, 15548
Elaeis_207_5:178381, 270811
Elaeis_1842_1:124913, 71983, 134454, 254826
Elaeis_855_2:344503, 258999, 348219, 210180, 165552, 309889, 99807, 201491
Elaeis_855_0:56638, 102294, 247385, 75980, 30041, 164521, 317682, 141138, 126210, 23595, 286151, 277555, 215290, 37779, 17408
Elaeis_985_6:179351, 139918, 110718
Elaeis_340_4:194066, 81443, 368725, 302379, 301426, 80466, 90554, 237587
Elaeis_1171_2:98615, 290094
Elaeis_282_4:63626, 232708, 308772, 275428, 213934, 44632, 224830
Elaeis_629_7:80673, 41989, 319449, 312795
Elaeis_282_1:342000, 268202, 346242, 101702, 45919, 70763
Elaeis_282_3:264920, 339321
Elaeis_282_2:55317, 194826
Elaeis_378_3:242761, 152273
Elaeis_2459_0:234598, 24020, 5351, 72447, 316007, 319883, 267346, 364565, 281604
Elaeis_282_9:77837, 349007
Elaeis_1013_5:368883, 143505
Elaeis_378_4:242761, 152273
Elaeis_604_2:194291, 42057
Elaeis_150_2:286026, 275289, 112887, 205783
Elaeis_1201_0:97208, 369029
Elaeis_150_4:355595, 109314, 29107, 29106
Elaeis_429_2:80918, 4834
Sabal_252_4:18375, 214404, 218365
Elaeis_429_0:117875, 226749, 191309
Elaeis_429_1:39734, 210139, 276176
Sabal_252_1:48490, 179542, 44831, 267793, 155297, 33410, 133430
Elaeis_429_5:368944, 160558
Sabal_110_11:183045, 240297, 91391
Elaeis_290_0:282514, 221972, 238691, 51459, 330761, 17942, 17943, 246406, 310320, 3676, 230451, 341648, 341647, 364163, 199493, 164191, 125479, 34504, 136350, 325314, 241619, 126232, 325561, 213977, 351211, 279064, 339103, 233145, 281343, 281344, 206106, 368428, 180977, 134766, 125480, 173482, 131902
Elaeis_290_1:256088, 59903, 30320, 137249, 229286, 178592, 248160, 214221, 128413, 313900, 7302, 174046, 361626, 30935, 222135, 39371, 68331, 131700, 2760, 131649, 233902, 331822, 334769, 251971, 119560, 89109, 77039, 348317, 351238, 11109, 82222, 24509, 97758, 141222, 141223, 340521, 328943, 225586, 156718
Elaeis_290_2:138342, 79241, 191673, 105622, 75889, 275182, 294683, 56273, 336306, 257704, 191933, 143463, 299541, 86259, 38073, 341999, 165168
Elaeis_1035_0:230839, 8626, 297173, 320709, 362527, 63371, 63374, 63375, 63376, 98199, 320710, 320712, 334079, 33539, 10641, 157381, 132676, 118622, 368759, 204123, 63369, 204126, 204125, 127311, 127316, 193762, 127315, 127319, 161630, 141823
Elaeis_340_2:178828, 188107, 310503, 95019, 276865, 265393, 14772, 351575, 361914, 356003, 190698, 245162, 258068, 276302, 112393, 284890, 47234, 185564, 149024, 82381, 299046, 216526, 158373, 12515, 229779, 118397, 294544, 91445
Elaeis_340_3:298318, 23755, 55120, 119754, 183561, 321535, 41696, 38907, 123278, 154399, 291347, 64528, 114677, 125869, 178356, 49230, 233303, 352061, 246698
Elaeis_340_1:48214, 107005, 67639, 248070, 151770
Elaeis_290_8:228033, 68643, 141454, 13308, 346048, 280356, 259437, 181756, 247343, 147473, 362545, 99954, 303072, 308112, 226215, 233080, 133188, 39684
Elaeis_2339_3:361114, 109871, 8182
Elaeis_2339_2:343750, 124098, 107377
Elaeis_2370_6:135728, 291321, 328204, 369003, 304190, 305791
Elaeis_757_5:130043, 233028, 335958
Elaeis_757_2:171440, 265173, 183551, 358136, 133213, 345934, 215219, 291969, 114397, 123994, 67551, 307707, 42607, 142141
Elaeis_2370_3:202115, 155849
Elaeis_673_12:236039, 165570, 58907, 48961
Elaeis_484_1:79784, 16569, 257687
Elaeis_673_16:138622, 25541
Sabal_180_3:84857, 78375, 315251, 236029, 123432, 308768, 364291, 12808
Elaeis_2291_9:305614, 135069
Sabal_17_2:19268, 113570
Elaeis_1017_5:234356, 26578
Sabal_743_1:233583, 56200
Sabal_245_0:343854, 368993
Elaeis_277_2:243288, 243287, 102504, 83572, 323728
Sabal_762_5:310653, 66923, 75367
Sabal_762_4:93742, 89891, 215367
Sabal_762_1:119655, 336233, 91727, 111882, 196958, 68132, 20394
Sabal_762_0:2594, 85675
Sabal_762_3:165659, 190943, 149299
Sabal_762_2:336233, 166901
Elaeis_164_10:193803, 307592
Elaeis_948_0:333343, 155593
Elaeis_250_7:368925, 92487
Elaeis_250_0:129375, 225326, 268139
Elaeis_250_1:36066, 244832
Elaeis_252_3:216735, 88572
Sabal_296_4:169468, 228204, 198842, 172123, 144262, 8578
Elaeis_464_1:62852, 281046
Elaeis_464_0:14094, 368882
Elaeis_323_13:178263, 262960
Sabal_296_0:114846, 184604, 107298, 76514
Elaeis_94_6:114389, 295452
Elaeis_362_1:273324, 273323, 122340, 266106, 107971, 23908
Elaeis_863_4:295154, 353151, 249525, 6467
Elaeis_863_7:116402, 258806, 116401, 327121, 294598, 74384
Elaeis_863_3:130966, 325131, 269989, 56196, 116830
Elaeis_415_7:96461, 73751, 848
Elaeis_2164_4:53541, 276006, 63337, 164065, 168771, 234319
Sabal_581_3:352997, 143856, 16505, 237151, 20219
Elaeis_1025_0:79885, 335208
Elaeis_1025_1:197715, 197714, 249885
Elaeis_1025_2:352997, 143856, 16505, 237151, 20219
Sabal_148_0:75567, 337235, 368930
Elaeis_2377_7:211271, 43286, 63299, 117492, 266358
Elaeis_293_4:246315, 292433, 308723
Elaeis_89_5:304663, 48335
Elaeis_52_4:133973, 272409, 345592, 202506
Phoenix_225_8:246521, 327092, 246522, 156806
Phoenix_225_6:279457, 83431, 314224, 329506, 246181, 15176, 353216, 323042, 300236, 262645, 278797, 257198, 125894, 277552, 269969
Elaeis_83_8:318302, 32597, 31388, 31389
Sabal_886_1:277121, 183707, 212258
Sabal_886_4:63869, 368942
Elaeis_1171_1:322170, 195976
Elaeis_310_0:276963, 189639, 189638, 109214
Elaeis_280_2:36425, 138016
Elaeis_24_4:368736, 105071
Elaeis_948_1:155593, 237416
Elaeis_948_3:212969, 118146
Elaeis_1171_4:17116, 1784, 22702
Elaeis_24_3:215137, 209701, 338389, 215138, 79529
Elaeis_83_1:260524, 8770, 323307, 182277, 349028, 238488, 90182
Elaeis_1171_5:81151, 126004
Elaeis_204_16:346519, 38364, 156112, 252742, 124187, 33888, 349280, 168417, 155200, 365542
Sabal_204_0:338556, 214661
Elaeis_576_12:41883, 192614
Sabal_32_6:295371, 53410
Elaeis_1484_2:58614, 185154, 53149
Sabal_556_7:23231, 23230, 215785, 94591
Elaeis_989_5:233359, 295929, 346370, 86350
Elaeis_989_6:223469, 169367, 70157
Sabal_334_3:247478, 180411
Elaeis_1168_4:133432, 368747
Elaeis_1168_5:31401, 157535
Elaeis_808_2:87901, 352404
Sabal_82_0:339263, 283182
Elaeis_740_5:32429, 194508, 311460, 293605
Elaeis_83_12:108544, 322324, 348554, 61405, 61406, 188958, 151446, 178470, 272013, 277317
Sabal_728_2:74514, 74515, 16471
Elaeis_88_5:114003, 191422
Sabal_736_7:320981, 303853, 72128, 290601, 283148, 102479, 223565, 223566, 361691
Sabal_736_5:98665, 293599
Elaeis_1119_0:296078, 10130, 170490, 334590, 308381
Elaeis_1050_1:284383, 70080, 304408, 218806, 201340, 204505, 361453, 330569
Elaeis_1119_2:163843, 264287, 234155, 50599, 54512, 57081, 166960, 166961, 201115, 240199
Elaeis_1119_3:345607, 278422, 33158, 151225, 80786, 230562, 100750
Sabal_252_6:141046, 67121, 343718, 22384
Elaeis_136_12:189515, 326351, 110393, 260422, 317401
Elaeis_2388_0:210917, 163083, 313308, 163084, 99624
Elaeis_2388_3:120004, 236518
Elaeis_2388_4:145305, 194193, 305278
Elaeis_391_1:349775, 329435
Elaeis_1052_0:298355, 170645, 234322, 231292, 365850, 169874
Elaeis_204_13:325976, 308610
Elaeis_391_8:94051, 257555, 82931, 180118, 140942, 298538, 269644, 269643
Elaeis_391_9:276584, 197941, 226946, 68996, 27015, 362043, 8238, 70572, 10009, 83821, 270502, 170606, 82970, 216427, 334599, 3284, 55533, 175924
Elaeis_257_0:239843, 308178
Elaeis_1119_1:262079, 65713, 216739, 172561, 272442, 128924, 118587, 121145, 368623, 299559, 283657, 290863, 323837, 346001, 74765
Elaeis_226_1:79890, 194616, 22066, 309074
Elaeis_2339_1:195230, 168847, 159255

[sample_1086 - contigs hitting multiple probes]
108188:Elaeis_204_11, Elaeis_204_9, Elaeis_204_8
9470:Elaeis_310_5, Elaeis_310_4, Elaeis_310_2
152273:Elaeis_378_3, Elaeis_378_4
297726:Elaeis_872_4, Elaeis_872_3
161628:Elaeis_758_9, Elaeis_758_8
160693:Elaeis_1877_3, Elaeis_1877_4
287270:Elaeis_369_11, Elaeis_369_13, Elaeis_369_14
270811:Elaeis_207_5, Elaeis_207_7
197715:Elaeis_1025_1, Sabal_581_2
368949:Sabal_703_6, Sabal_703_7
368786:Sabal_267_9, Sabal_267_10
107398:Elaeis_136_10, Elaeis_136_9
232344:Elaeis_88_0, Elaeis_88_1
239843:Elaeis_257_2, Elaeis_257_1, Elaeis_257_0
91205:Elaeis_958_9, Elaeis_958_8, Elaeis_958_7, Elaeis_958_6
169539:Elaeis_449_4, Elaeis_449_5
11183:Elaeis_12_3, Elaeis_12_2
70567:Elaeis_280_9, Elaeis_280_8, Elaeis_280_7
357309:Sabal_790_4, Sabal_790_3, Sabal_790_0, Sabal_790_1
189260:Sabal_308_3, Sabal_308_2
368952:Elaeis_964_6, Elaeis_964_5
335208:Elaeis_1025_0, Sabal_581_1
154910:Elaeis_24_1, Elaeis_24_2
369058:Nypa_326_7, Nypa_326_6, Nypa_326_5
324691:Elaeis_84_2, Elaeis_84_1
176085:Elaeis_1815_1, Elaeis_1815_3, Elaeis_1815_2
138016:Elaeis_280_2, Elaeis_280_1, Elaeis_280_0
36502:Elaeis_1035_2, Elaeis_1035_1
351161:Elaeis_226_0, Elaeis_226_4
79885:Elaeis_1025_0, Sabal_581_1
352997:Elaeis_1025_2, Sabal_581_3
223013:Elaeis_464_3, Elaeis_464_4
253959:Elaeis_7_4, Elaeis_7_5
336233:Sabal_762_1, Sabal_762_2
322735:Elaeis_194_11, Elaeis_194_10
299509:Elaeis_807_10, Elaeis_807_11
42057:Elaeis_604_2, Elaeis_604_1, Elaeis_604_0
368794:Elaeis_332_5, Elaeis_332_4
20219:Elaeis_1025_2, Sabal_581_3
368925:Elaeis_250_6, Elaeis_250_7
368921:Elaeis_563_7, Elaeis_563_9, Elaeis_563_8
93689:Elaeis_874_0, Elaeis_874_1
168090:Elaeis_673_13, Elaeis_673_14
197718:Elaeis_758_7, Elaeis_758_6
54547:Elaeis_808_4, Elaeis_808_3
113570:Sabal_17_3, Sabal_17_2
309900:Elaeis_989_0, Elaeis_989_3, Elaeis_989_2
350459:Elaeis_237_1, Elaeis_237_0
342558:Elaeis_1064_1, Elaeis_1064_0
237151:Elaeis_1025_2, Sabal_581_3
118146:Elaeis_948_2, Elaeis_948_3
369002:Elaeis_1201_2, Elaeis_1201_3
136722:Elaeis_369_9, Elaeis_369_8, Elaeis_369_7
249885:Elaeis_1025_1, Sabal_581_2
368932:Elaeis_609_2, Elaeis_609_0
77837:Elaeis_282_9, Elaeis_282_8
279520:Elaeis_2363_8, Elaeis_2363_10
74020:Elaeis_1007_0, Elaeis_1007_1
197714:Elaeis_1025_1, Sabal_581_2
331658:Elaeis_94_1, Elaeis_94_2
368745:Elaeis_136_7, Elaeis_136_5
163299:Elaeis_305_7, Elaeis_305_6
164414:Elaeis_1197_8, Elaeis_1197_6, Elaeis_1197_7
171201:Sabal_240_0, Sabal_240_1
297505:Elaeis_1007_3, Elaeis_1007_4, Elaeis_1007_5
19824:Elaeis_293_2, Elaeis_293_1
368753:Elaeis_985_3, Elaeis_985_2
368993:Sabal_245_1, Sabal_245_0
143984:Elaeis_897_13, Elaeis_897_12
27034:Elaeis_1025_8, Elaeis_1025_9, Sabal_581_10, Sabal_581_9
277655:Elaeis_280_6, Elaeis_280_5
368917:Elaeis_2291_7, Elaeis_2291_8
222682:Elaeis_250_4, Elaeis_250_5
179821:Elaeis_1815_5, Elaeis_1815_6
46843:Elaeis_1020_5, Elaeis_1020_4, Elaeis_1020_6, Elaeis_1020_3
16505:Elaeis_1025_2, Sabal_581_3
369023:Elaeis_12_6, Elaeis_12_5
309810:Sabal_204_5, Sabal_204_6
369029:Elaeis_1201_0, Elaeis_1201_1
230387:Elaeis_727_1, Elaeis_727_0
242761:Elaeis_378_3, Elaeis_378_4
368969:Elaeis_150_1, Elaeis_150_0
368843:Elaeis_2056_3, Elaeis_2056_1, Elaeis_2056_0, Elaeis_2056_5, Elaeis_2056_4
263166:Elaeis_680_2, Elaeis_680_1, Elaeis_680_0
155593:Elaeis_948_0, Elaeis_948_1
368965:Elaeis_630_2, Elaeis_630_1
26790:Sabal_825_5, Sabal_825_6
228941:Elaeis_122_4, Elaeis_122_5
291680:Sabal_148_4, Sabal_148_3
143856:Elaeis_1025_2, Sabal_581_3
369036:Elaeis_2238_5, Elaeis_2238_6
358233:Sabal_110_0, Sabal_110_1
335505:Elaeis_985_8, Elaeis_985_7
187469:Elaeis_231_7, Elaeis_231_6, Elaeis_231_5
198842:Sabal_296_4, Sabal_296_3
368872:Elaeis_207_0, Elaeis_207_1
368976:Elaeis_237_9, Elaeis_237_8
80011:Elaeis_985_5, Elaeis_985_4

[sample_1086 - contig orientation]
Elaeis_204_11:-
Elaeis_204_9:-
Elaeis_204_8:-
Elaeis_310_5:-
Elaeis_310_4:-
Elaeis_310_2:-
Elaeis_378_3:-
Elaeis_378_4:-
Elaeis_872_4:+
Elaeis_872_3:+
Elaeis_758_9:-
Elaeis_758_8:-
Elaeis_1877_3:+
Elaeis_1877_4:+
Elaeis_369_11:-
Elaeis_369_13:-
Elaeis_369_14:-
Elaeis_207_5:-
Elaeis_207_7:-
Elaeis_1025_1:+
Sabal_581_2:+
Sabal_703_6:-
Sabal_703_7:-
Sabal_267_9:-
Sabal_267_10:-
Elaeis_136_10:+
Elaeis_136_9:+
Elaeis_88_0:+
Elaeis_88_1:+
Elaeis_257_2:-
Elaeis_257_1:-
Elaeis_257_0:-
Elaeis_958_9:-
Elaeis_958_8:-
Elaeis_958_7:-
Elaeis_958_6:-
Elaeis_449_4:+
Elaeis_449_5:+
Elaeis_12_3:+
Elaeis_12_2:+
Elaeis_280_9:+
Elaeis_280_8:+
Elaeis_280_7:+
Sabal_790_4:-
Sabal_790_3:-
Sabal_790_0:-
Sabal_790_1:-
Sabal_308_3:+
Sabal_308_2:+
Elaeis_964_6:-
Elaeis_964_5:-
Elaeis_1025_0:+
Sabal_581_1:+
Elaeis_24_1:-
Elaeis_24_2:-
Nypa_326_7:+
Nypa_326_6:+
Nypa_326_5:+
Elaeis_84_2:-
Elaeis_84_1:-
Elaeis_1815_1:-
Elaeis_1815_3:-
Elaeis_1815_2:-
Elaeis_280_2:+
Elaeis_280_1:-
Elaeis_280_0:-
Elaeis_1035_2:+
Elaeis_1035_1:+
Elaeis_226_0:-
Elaeis_226_4:+
Elaeis_1025_0:+
Sabal_581_1:+
Elaeis_1025_2:+
Sabal_581_3:+
Elaeis_464_3:+
Elaeis_464_4:+
Elaeis_7_4:-
Elaeis_7_5:-
Sabal_762_1:+
Sabal_762_2:+
Elaeis_194_11:-
Elaeis_194_10:-
Elaeis_807_10:+
Elaeis_807_11:+
Elaeis_604_2:+
Elaeis_604_1:+
Elaeis_604_0:+
Elaeis_332_5:+
Elaeis_332_4:+
Elaeis_1025_2:+
Sabal_581_3:+
Elaeis_250_6:-
Elaeis_250_7:-
Elaeis_563_7:+
Elaeis_563_9:+
Elaeis_563_8:+
Elaeis_874_0:-
Elaeis_874_1:-
Elaeis_673_13:-
Elaeis_673_14:-
Elaeis_758_7:-
Elaeis_758_6:-
Elaeis_808_4:-
Elaeis_808_3:-
Sabal_17_3:-
Sabal_17_2:-
Elaeis_989_0:-
Elaeis_989_3:-
Elaeis_989_2:-
Elaeis_237_1:+
Elaeis_237_0:+
Elaeis_1064_1:-
Elaeis_1064_0:-
Elaeis_1025_2:+
Sabal_581_3:+
Elaeis_948_2:+
Elaeis_948_3:+
Elaeis_1201_2:-
Elaeis_1201_3:-
Elaeis_369_9:-
Elaeis_369_8:-
Elaeis_369_7:-
Elaeis_1025_1:+
Sabal_581_2:+
Elaeis_609_2:-
Elaeis_609_0:-
Elaeis_282_9:+
Elaeis_282_8:-
Elaeis_2363_8:-
Elaeis_2363_10:-
Elaeis_1007_0:-
Elaeis_1007_1:-
Elaeis_1025_1:+
Sabal_581_2:+
Elaeis_94_1:-
Elaeis_94_2:-
Elaeis_136_7:+
Elaeis_136_5:+
Elaeis_305_7:+
Elaeis_305_6:+
Elaeis_1197_8:+
Elaeis_1197_6:+
Elaeis_1197_7:+
Sabal_240_0:+
Sabal_240_1:+
Elaeis_1007_3:+
Elaeis_1007_4:+
Elaeis_1007_5:+
Elaeis_293_2:-
Elaeis_293_1:-
Elaeis_985_3:-
Elaeis_985_2:-
Sabal_245_1:+
Sabal_245_0:+
Elaeis_897_13:-
Elaeis_897_12:-
Elaeis_1025_8:+
Elaeis_1025_9:+
Sabal_581_10:+
Sabal_581_9:+
Elaeis_280_6:+
Elaeis_280_5:+
Elaeis_2291_7:-
Elaeis_2291_8:-
Elaeis_250_4:+
Elaeis_250_5:+
Elaeis_1815_5:-
Elaeis_1815_6:-
Elaeis_1020_5:-
Elaeis_1020_4:-
Elaeis_1020_6:-
Elaeis_1020_3:-
Elaeis_1025_2:+
Sabal_581_3:+
Elaeis_12_6:+
Elaeis_12_5:+
Sabal_204_5:+
Sabal_204_6:+
Elaeis_1201_0:+
Elaeis_1201_1:+
Elaeis_727_1:-
Elaeis_727_0:-
Elaeis_378_3:-
Elaeis_378_4:-
Elaeis_150_1:+
Elaeis_150_0:+
Elaeis_2056_3:-
Elaeis_2056_1:-
Elaeis_2056_0:-
Elaeis_2056_5:-
Elaeis_2056_4:-
Elaeis_680_2:+
Elaeis_680_1:+
Elaeis_680_0:+
Elaeis_948_0:+
Elaeis_948_1:+
Elaeis_630_2:-
Elaeis_630_1:-
Sabal_825_5:-
Sabal_825_6:-
Elaeis_122_4:-
Elaeis_122_5:-
Sabal_148_4:-
Sabal_148_3:-
Elaeis_1025_2:+
Sabal_581_3:+
Elaeis_2238_5:+
Elaeis_2238_6:+
Sabal_110_0:-
Sabal_110_1:-
Elaeis_985_8:-
Elaeis_985_7:-
Elaeis_231_7:-
Elaeis_231_6:-
Elaeis_231_5:-
Sabal_296_4:+
Sabal_296_3:-
Elaeis_207_0:-
Elaeis_207_1:-
Elaeis_237_9:-
Elaeis_237_8:-
Elaeis_985_5:+
Elaeis_985_4:+

[sample_1087 - probes hitting multiple contigs]
Elaeis_197_5:87405, 240087
Elaeis_1986_4:92727, 234454, 222667, 116230, 288795, 186205, 474314, 211233, 133633, 358450, 367328, 387621, 135919, 7107, 145348, 457435, 257007, 371308, 110232
Elaeis_807_9:203906, 368436
Sabal_703_6:413841, 233377
Elaeis_1197_10:53097, 295337
Elaeis_237_0:307915, 264152, 316373, 475359, 222031, 476009, 160466, 256821, 273168, 370807, 475427, 176484, 176485, 242651, 218823, 156168, 347303, 437454, 295367, 352984, 418745, 477124, 443908, 181786, 330975, 400449, 246121, 101808, 111285, 474232, 213517, 207272, 410755, 87850, 52378
Sabal_703_1:258826, 403189, 174389, 403190, 259014
Elaeis_12_4:82944, 92337, 86846, 373723, 231613, 251616, 455523, 327921
Sabal_168_2:415, 401102, 217905
Elaeis_429_0:38270, 219678
Elaeis_38_5:93600, 478704
Elaeis_874_1:29471, 478765
Elaeis_299_2:464058, 288600
Sabal_581_3:202985, 90368, 392041
Elaeis_415_5:441920, 159314
Sabal_581_1:79571, 356816
Elaeis_717_8:289861, 86535, 150712, 150713, 105150, 112961, 165612
Elaeis_1615_0:224280, 124665
Elaeis_1877_5:180043, 467254, 120279, 262876, 232584, 470558, 470559, 252875, 425623, 21402, 443820, 113809, 438540, 219844, 86553, 209138, 355864, 405928, 51533, 105304, 121077
Elaeis_1877_4:30591, 142805
Elaeis_218_1:348517, 400606
Phoenix_252_1:71283, 411075, 374106, 428877, 32932, 330552, 47201, 32574, 1365, 272909, 104620, 310066, 131512, 465301
Elaeis_785_0:178638, 311708, 339358
Elaeis_332_1:317961, 333037
Sabal_110_7:78057, 478748
Elaeis_332_4:354477, 301443
Elaeis_785_3:152585, 180223, 180222, 128143, 305915, 177779, 7411, 210438, 210439
Elaeis_785_2:227348, 127571
Elaeis_785_1:155172, 382207, 382206, 10296, 255652, 292116, 281956, 29369, 354848, 444487
Elaeis_218_3:291109, 15624
Elaeis_226_7:46113, 36751, 406662, 179614, 155126, 379066, 95928, 433740, 324667, 374170, 261865, 441365, 272468, 307982, 431018, 103215, 232740, 389042
Elaeis_21_8:115518, 378215
Sabal_215_6:89827, 426954
Elaeis_989_5:278768, 310097
Sabal_215_5:89827, 426954
Elaeis_164_4:346724, 162455
Elaeis_164_5:271166, 386288, 305923
Elaeis_290_0:235957, 85738, 382627, 21874, 297596, 215663, 426686, 304717, 67563, 67562, 407425, 163295, 113969, 148306, 371163, 119572, 4058, 312580, 160784, 257409, 119790, 69505, 271851, 437304, 453309, 280017, 227987, 196085, 475115, 21108, 468501, 416763, 148902, 373968, 388192, 198325, 13949, 198204, 182910, 163929, 66296, 155453, 473478, 203002, 435304, 28512, 173010, 73224, 109087, 247465, 182909, 201828, 443535, 109339, 400753, 411511, 430395, 320066, 303988, 437017, 199681, 155440, 206043, 462508, 357997, 154798, 325000, 134552
Sabal_378_7:226760, 56149, 87637, 120236, 290520, 324856, 111789, 64919
Elaeis_985_9:78648, 281304, 302844, 402845
Elaeis_1171_2:70407, 65081, 180852, 315811, 20793, 338769
Elaeis_282_4:285971, 405976, 196540, 128205, 82378, 395608
Elaeis_84_13:35215, 478844
Elaeis_282_1:107993, 420779, 187143, 247451, 282688, 321979, 51456, 320714, 19050, 219314, 449331, 191349, 72015, 362008, 266570, 372237, 357779, 455652, 443410, 127224, 63000, 244816, 474826, 420780, 138788, 61274, 140352, 345375, 84042
Elaeis_282_3:29920, 347980, 419708, 241476, 335405, 189975
Elaeis_1171_5:224064, 105512
Sabal_982_4:91641, 238396, 337757, 378920, 398159, 393607, 238295, 79813, 130500, 105145, 115372, 301827, 471646, 318172, 92834, 193398, 163142
Elaeis_282_9:15616, 181274, 338044, 117134
Elaeis_282_8:438698, 193312, 150127
Elaeis_1013_5:478887, 283180
Elaeis_378_4:344322, 478659
Elaeis_637_1:34404, 34405, 31027, 290938, 19823, 373315
Elaeis_1050_12:77385, 346699, 120572
Elaeis_150_0:182458, 441329, 270559, 389693, 281231
Elaeis_429_2:219404, 15045
Elaeis_429_3:85183, 310129
Sabal_252_7:384933, 218134, 39991, 254141, 254142, 130374, 130375, 43244, 292930, 134435, 46272, 352310, 157354, 16277, 379203, 442304, 277206, 20282
Sabal_252_6:118780, 198915, 365336
Sabal_252_1:101248, 392893, 396081
Elaeis_429_5:21658, 275808
Sabal_110_10:116477, 116478
Sabal_110_11:396764, 238822, 262214, 194305, 194304
Elaeis_269_4:478600, 380394
Elaeis_290_1:208525, 168163, 154499, 87946, 81534, 339496
Elaeis_340_4:360867, 64273, 320159, 135422, 298547, 445800, 405743, 391663
Elaeis_1035_0:265449, 416383, 11156, 416384, 176659, 335085, 470524, 386040, 82050, 165198, 82047, 478689, 165200, 416385, 165196, 168796, 386050, 386042
Elaeis_340_2:20848, 231980, 299805, 20847, 83381, 407220, 391500, 71143, 298609
Elaeis_340_3:109007, 187028, 372060, 181578
Elaeis_340_1:322561, 29757, 61228, 453206, 221506, 10780, 42496, 283141, 383149, 300444, 198993
Elaeis_290_8:3949, 109413, 109412, 59459, 75198, 368641, 368640, 343924, 81257, 442465, 154707, 154706, 158472, 194795, 194796, 473513, 267618, 99249, 41840, 438, 423947, 315954
Elaeis_2339_3:286244, 379280
Elaeis_2370_3:16878, 147197
Elaeis_484_1:219190, 380614
Elaeis_1119_1:220741, 391775, 449019, 199869, 186150, 339078, 45391, 191650, 314529
Sabal_180_3:224662, 296357, 79221
Elaeis_280_2:163317, 199769
Elaeis_280_1:247118, 147519, 20738, 426807, 350049, 394657, 245298, 294409, 129274, 229738
Elaeis_280_0:277706, 61237, 61236, 173393, 137361, 278286, 307691, 423496, 18351, 398619, 222660, 367954, 415631, 257552, 184236, 294559, 75690, 277796, 308011, 217301, 304133, 78574, 21902, 444399, 292393, 286934, 292394, 412471, 252961, 68634, 20323, 366360, 222659, 102990, 401916, 284270
Elaeis_1815_5:367799, 399430, 91554
Sabal_743_1:24388, 93378
Sabal_762_5:396939, 144645, 97765, 252853
Sabal_762_4:420563, 116960, 329267
Sabal_762_1:461551, 121553, 67390, 65270, 40822, 141113, 97081, 168313, 413534, 94991, 319698, 144111, 357944, 22931, 239150, 361039, 246029, 460603, 404941, 178866, 23027
Sabal_762_0:54071, 8535
Sabal_762_3:175852, 214996, 193843
Sabal_762_2:313304, 83403, 146664, 288500
Elaeis_164_10:107143, 357299, 200280, 142310
Elaeis_164_13:166710, 30695, 183055
Elaeis_250_0:274119, 18957
Elaeis_855_2:396592, 244336, 336762, 196677, 262423, 132086, 11330, 419637, 37881, 315815, 382248, 93902
Elaeis_514_1:478569, 10956, 136908
Elaeis_855_0:339410, 422251, 292105, 197266, 295413, 318034, 318035, 324490, 341220, 455392, 209650, 199224, 99431, 88268, 293837, 390781, 377332, 248299, 46850, 176900, 184358, 231355, 163838, 137936, 118102, 369831, 436022, 74931, 103728, 202732, 430
Sabal_296_4:273912, 441350, 474752, 34943, 109337, 400704, 369289, 194712, 287941, 323170, 395674, 349553, 254110, 452405, 367767, 202550, 360448, 271412, 194573, 331434, 417342, 264212, 393091, 477828, 48598, 185521, 282589, 467815, 368817
Sabal_296_1:478645, 474752
Sabal_296_0:14428, 14429
Sabal_296_3:474752, 240394
Elaeis_362_0:478850, 405765
Elaeis_863_7:259177, 252001, 353206
Elaeis_863_0:237002, 469073, 336354
Elaeis_863_1:130709, 300703, 232304, 267078, 279977, 169996, 422819, 35279, 402799, 320364, 163159, 413908, 219866, 297982, 93550, 36159
Elaeis_1025_2:202985, 90368, 392041
Sabal_148_2:478881, 89422, 478672
Elaeis_964_0:104681, 30198, 335086, 466744, 257914, 178470
Elaeis_83_12:343019, 35151
Phoenix_225_8:61196, 440288, 167355
Elaeis_630_6:386229, 121817, 374484, 405813, 346731, 390365, 282666
Phoenix_225_6:478665, 98262
Sabal_886_1:346836, 271357
Sabal_886_4:109717, 426522
Elaeis_1171_3:240343, 80042, 369910, 234327, 390447, 369960
Elaeis_280_3:385346, 184187, 405966, 425521, 120309, 440897, 5868
Sabal_763_6:141051, 9230
Elaeis_1171_1:198839, 225478
Elaeis_310_0:75337, 189857
Elaeis_136_24:21792, 57466, 457919, 189944
Sabal_180_1:108710, 128617
Elaeis_24_4:382762, 333784
Elaeis_948_1:478677, 252556, 61549, 41096
Elaeis_24_6:316925, 156310, 52138
Elaeis_1171_4:207595, 32652, 415993, 2284, 228505, 265920
Elaeis_576_12:177539, 218118, 294366, 450992, 141488, 26402, 276210, 415184, 320864, 476382, 87024
Elaeis_257_1:216037, 459594, 67913
Elaeis_883_0:254476, 254477, 406602, 349266
Sabal_556_7:46377, 442051, 166296
Elaeis_12_3:14473, 106350, 161853
Sabal_334_3:272480, 186923, 384068, 394586, 285084
Elaeis_1168_4:65553, 81405
Elaeis_1168_5:65553, 81405
Sabal_982_3:328597, 456492, 62809, 88365, 195309
Elaeis_808_2:187827, 221890, 437902, 137636, 193811, 329743, 5507, 23701
Elaeis_207_5:478676, 382394
Sabal_728_2:302979, 399399, 423765
Sabal_736_7:280787, 46993, 157827, 413879, 179824
Elaeis_1050_0:107697, 465475, 122823, 122822, 265927, 414333
Elaeis_1050_1:470836, 272343, 190029, 464221, 25499, 293638
Elaeis_1119_3:337285, 217099, 142562
Elaeis_1050_7:228688, 416259
Elaeis_2388_0:308554, 153155, 237245, 319343
Elaeis_1986_1:300593, 478750
Elaeis_1052_0:10084, 320971, 292445
Elaeis_83_5:289714, 361985, 298459, 213450, 446484, 133957, 20254, 331471, 145280, 410135
Elaeis_83_1:468647, 342088, 149037, 272174
Elaeis_83_3:349321, 299029, 267079
Elaeis_257_0:453349, 459594, 412896
Sabal_334_4:80408, 203645, 25227, 224276
Elaeis_226_1:296498, 179
Elaeis_673_0:162080, 374607, 370125, 219134, 369201

[sample_1087 - contigs hitting multiple probes]
210857:Elaeis_449_4, Elaeis_449_5
257829:Elaeis_740_3, Elaeis_740_1, Elaeis_740_5
228688:Elaeis_1050_6, Elaeis_1050_7
81405:Elaeis_1168_4, Elaeis_1168_5
478588:Elaeis_84_2, Elaeis_84_1
65553:Elaeis_1168_4, Elaeis_1168_5
455741:Elaeis_1007_3, Elaeis_1007_4, Elaeis_1007_5
252568:Elaeis_1815_1, Elaeis_1815_3, Elaeis_1815_2
18957:Elaeis_250_0, Elaeis_250_1
289106:Sabal_204_5, Sabal_204_6
452141:Elaeis_194_11, Elaeis_194_10
14473:Elaeis_12_3, Elaeis_12_2
79571:Elaeis_1025_0, Sabal_581_1
211696:Elaeis_2561_1, Elaeis_2561_2
457400:Elaeis_1064_1, Elaeis_1064_0
155307:Elaeis_985_3, Elaeis_985_2
478615:Elaeis_250_4, Elaeis_250_5
478611:Elaeis_12_9, Elaeis_12_7, Elaeis_12_6, Elaeis_12_5
123320:Elaeis_2339_1, Elaeis_2339_2
202985:Elaeis_1025_2, Sabal_581_3
258243:Elaeis_1020_5, Elaeis_1020_4, Elaeis_1020_6, Elaeis_1020_3
240582:Elaeis_2291_7, Elaeis_2291_8
307127:Elaeis_964_6, Elaeis_964_5
478598:Elaeis_727_1, Elaeis_727_0
399430:Elaeis_1815_5, Elaeis_1815_6
86482:Elaeis_1201_2, Elaeis_1201_3
361535:Elaeis_985_8, Elaeis_985_5, Elaeis_985_4, Elaeis_985_7, Elaeis_985_6
478818:Elaeis_958_9, Elaeis_958_8, Elaeis_958_7, Elaeis_958_6, Elaeis_958_11
333784:Elaeis_24_4, Elaeis_24_5
394546:Elaeis_680_2, Elaeis_680_1, Elaeis_680_0
163553:Nypa_326_7, Nypa_326_6, Nypa_326_5
468510:Elaeis_250_6, Elaeis_250_7
85639:Elaeis_391_7, Elaeis_391_8
313623:Elaeis_2238_5, Elaeis_2238_6
478761:Elaeis_293_2, Elaeis_293_1
478765:Elaeis_874_0, Elaeis_874_1
142805:Elaeis_1877_3, Elaeis_1877_4
210295:Elaeis_252_2, Elaeis_252_1
478769:Elaeis_727_3, Elaeis_727_2
182290:Elaeis_237_9, Elaeis_237_8
178093:Elaeis_1017_4, Elaeis_1017_3
302190:Elaeis_24_1, Elaeis_24_2
167235:Sabal_508_3, Sabal_508_2
165023:Elaeis_280_6, Elaeis_280_5
478803:Elaeis_964_14, Elaeis_964_15
216348:Sabal_110_0, Sabal_110_1
478880:Elaeis_182_10, Elaeis_182_9
478748:Sabal_110_8, Sabal_110_7
478889:Elaeis_207_0, Elaeis_207_1
459175:Sabal_267_9, Sabal_267_11, Sabal_267_10
47886:Elaeis_305_2, Elaeis_305_1
89827:Sabal_215_6, Sabal_215_5
348609:Elaeis_7_4, Elaeis_7_5
261611:Elaeis_305_7, Elaeis_305_6
478676:Elaeis_207_5, Elaeis_207_7
478672:Sabal_148_5, Sabal_148_4, Sabal_148_3, Sabal_148_2
478670:Elaeis_609_10, Elaeis_609_11
282350:Sabal_790_4, Sabal_790_3, Sabal_790_0, Sabal_790_1
445286:Elaeis_88_0, Elaeis_88_1
401185:Elaeis_948_2, Elaeis_948_3
450546:Elaeis_604_1, Elaeis_604_0
478568:Elaeis_563_7, Elaeis_563_9, Elaeis_563_8
201791:Sabal_240_0, Sabal_240_1
478704:Elaeis_38_6, Elaeis_38_5
387848:Elaeis_1025_8, Elaeis_1025_9, Sabal_581_10, Sabal_581_9
329600:Elaeis_1017_2, Elaeis_1017_1
180329:Elaeis_872_4, Elaeis_872_3
2457:Elaeis_357_2, Elaeis_357_1
168163:Elaeis_290_1, Elaeis_290_2
90368:Elaeis_1025_2, Sabal_581_3
290387:Elaeis_563_5, Elaeis_563_4
282119:Elaeis_2164_2, Elaeis_2164_4
474752:Sabal_296_4, Sabal_296_1, Sabal_296_3, Sabal_296_2
224585:Elaeis_808_4, Elaeis_808_3
414118:Elaeis_2459_0, Elaeis_2459_1
154166:Elaeis_609_2, Elaeis_609_1
478575:Elaeis_369_14, Elaeis_369_17, Elaeis_369_16
331223:Elaeis_204_13, Elaeis_204_16
444576:Elaeis_136_17, Elaeis_136_16
426954:Sabal_215_6, Sabal_215_5
375056:Elaeis_490_2, Elaeis_490_3
431936:Elaeis_673_13, Elaeis_673_12, Elaeis_673_14
261819:Elaeis_369_9, Elaeis_369_8, Elaeis_369_7
478719:Elaeis_136_7, Elaeis_136_5
478652:Elaeis_1201_0, Elaeis_1201_1
170394:Sabal_296_11, Sabal_296_8
478659:Elaeis_378_3, Elaeis_378_4
216624:Elaeis_369_11, Elaeis_369_10
268430:Elaeis_1035_2, Elaeis_1035_1
12100:Elaeis_2056_3, Elaeis_2056_1, Elaeis_2056_0, Elaeis_2056_5, Elaeis_2056_4
478784:Elaeis_1201_5, Elaeis_1201_6
76335:Elaeis_673_15, Elaeis_673_16
76561:Sabal_17_3, Sabal_17_2
49651:Elaeis_136_10, Elaeis_136_9
181697:Elaeis_464_3, Elaeis_464_4
256473:Elaeis_204_12, Elaeis_204_11, Elaeis_204_9, Elaeis_204_8
459594:Elaeis_257_2, Elaeis_257_1, Elaeis_257_0
73332:Sabal_308_3, Sabal_308_2
478647:Elaeis_310_4, Elaeis_310_1, Elaeis_310_2
392041:Elaeis_1025_2, Sabal_581_3
330805:Elaeis_630_2, Elaeis_630_1
301443:Elaeis_332_5, Elaeis_332_4
163942:Elaeis_226_0, Elaeis_226_4
417211:Sabal_736_2, Sabal_736_1
478792:Elaeis_83_7, Elaeis_83_8
100753:Elaeis_1007_0, Elaeis_1007_1
211820:Elaeis_758_9, Elaeis_758_8
279463:Elaeis_1025_1, Sabal_581_2
478554:Sabal_82_0, Sabal_82_2
478732:Elaeis_280_9, Elaeis_280_8, Elaeis_280_7
478737:Elaeis_231_7, Elaeis_231_6, Elaeis_231_5
282398:Elaeis_52_5, Elaeis_52_4
130742:Elaeis_863_4, Elaeis_863_5, Elaeis_863_3
420606:Elaeis_1197_8, Elaeis_1197_6, Elaeis_1197_7
147454:Elaeis_989_0, Elaeis_989_3, Elaeis_989_2
478850:Elaeis_362_2, Elaeis_362_0, Elaeis_362_1
453872:Elaeis_757_2, Elaeis_757_3
67230:Sabal_4_0, Sabal_4_1

[sample_1087 - contig orientation]
Elaeis_449_4:-
Elaeis_449_5:-
Elaeis_740_3:-
Elaeis_740_1:-
Elaeis_740_5:-
Elaeis_1050_6:+
Elaeis_1050_7:+
Elaeis_1168_4:+
Elaeis_1168_5:+
Elaeis_84_2:-
Elaeis_84_1:-
Elaeis_1168_4:+
Elaeis_1168_5:+
Elaeis_1007_3:+
Elaeis_1007_4:+
Elaeis_1007_5:+
Elaeis_1815_1:+
Elaeis_1815_3:+
Elaeis_1815_2:+
Elaeis_250_0:-
Elaeis_250_1:-
Sabal_204_5:-
Sabal_204_6:-
Elaeis_194_11:-
Elaeis_194_10:-
Elaeis_12_3:+
Elaeis_12_2:+
Elaeis_1025_0:-
Sabal_581_1:-
Elaeis_2561_1:+
Elaeis_2561_2:+
Elaeis_1064_1:+
Elaeis_1064_0:+
Elaeis_985_3:-
Elaeis_985_2:-
Elaeis_250_4:+
Elaeis_250_5:+
Elaeis_12_9:-
Elaeis_12_7:-
Elaeis_12_6:-
Elaeis_12_5:-
Elaeis_2339_1:-
Elaeis_2339_2:-
Elaeis_1025_2:-
Sabal_581_3:-
Elaeis_1020_5:-
Elaeis_1020_4:-
Elaeis_1020_6:-
Elaeis_1020_3:-
Elaeis_2291_7:-
Elaeis_2291_8:-
Elaeis_964_6:-
Elaeis_964_5:-
Elaeis_727_1:+
Elaeis_727_0:+
Elaeis_1815_5:+
Elaeis_1815_6:-
Elaeis_1201_2:-
Elaeis_1201_3:-
Elaeis_985_8:-
Elaeis_985_5:-
Elaeis_985_4:-
Elaeis_985_7:-
Elaeis_985_6:-
Elaeis_958_9:-
Elaeis_958_8:-
Elaeis_958_7:-
Elaeis_958_6:-
Elaeis_958_11:-
Elaeis_24_4:+
Elaeis_24_5:-
Elaeis_680_2:+
Elaeis_680_1:+
Elaeis_680_0:+
Nypa_326_7:-
Nypa_326_6:-
Nypa_326_5:-
Elaeis_250_6:-
Elaeis_250_7:-
Elaeis_391_7:+
Elaeis_391_8:+
Elaeis_2238_5:+
Elaeis_2238_6:+
Elaeis_293_2:+
Elaeis_293_1:+
Elaeis_874_0:-
Elaeis_874_1:+
Elaeis_1877_3:-
Elaeis_1877_4:+
Elaeis_252_2:-
Elaeis_252_1:-
Elaeis_727_3:-
Elaeis_727_2:-
Elaeis_237_9:+
Elaeis_237_8:+
Elaeis_1017_4:-
Elaeis_1017_3:-
Elaeis_24_1:-
Elaeis_24_2:-
Sabal_508_3:-
Sabal_508_2:-
Elaeis_280_6:-
Elaeis_280_5:-
Elaeis_964_14:-
Elaeis_964_15:-
Sabal_110_0:+
Sabal_110_1:+
Elaeis_182_10:+
Elaeis_182_9:+
Sabal_110_8:+
Sabal_110_7:+
Elaeis_207_0:-
Elaeis_207_1:-
Sabal_267_9:+
Sabal_267_11:+
Sabal_267_10:+
Elaeis_305_2:-
Elaeis_305_1:-
Sabal_215_6:-
Sabal_215_5:-
Elaeis_7_4:-
Elaeis_7_5:-
Elaeis_305_7:-
Elaeis_305_6:-
Elaeis_207_5:+
Elaeis_207_7:+
Sabal_148_5:+
Sabal_148_4:+
Sabal_148_3:+
Sabal_148_2:+
Elaeis_609_10:+
Elaeis_609_11:+
Sabal_790_4:-
Sabal_790_3:-
Sabal_790_0:-
Sabal_790_1:-
Elaeis_88_0:+
Elaeis_88_1:+
Elaeis_948_2:+
Elaeis_948_3:+
Elaeis_604_1:+
Elaeis_604_0:+
Elaeis_563_7:-
Elaeis_563_9:-
Elaeis_563_8:-
Sabal_240_0:+
Sabal_240_1:+
Elaeis_38_6:-
Elaeis_38_5:+
Elaeis_1025_8:-
Elaeis_1025_9:-
Sabal_581_10:-
Sabal_581_9:-
Elaeis_1017_2:+
Elaeis_1017_1:+
Elaeis_872_4:-
Elaeis_872_3:-
Elaeis_357_2:-
Elaeis_357_1:-
Elaeis_290_1:+
Elaeis_290_2:-
Elaeis_1025_2:-
Sabal_581_3:-
Elaeis_563_5:-
Elaeis_563_4:-
Elaeis_2164_2:-
Elaeis_2164_4:-
Sabal_296_4:+
Sabal_296_1:+
Sabal_296_3:+
Sabal_296_2:-
Elaeis_808_4:-
Elaeis_808_3:-
Elaeis_2459_0:-
Elaeis_2459_1:-
Elaeis_609_2:-
Elaeis_609_1:-
Elaeis_369_14:+
Elaeis_369_17:+
Elaeis_369_16:+
Elaeis_204_13:-
Elaeis_204_16:-
Elaeis_136_17:-
Elaeis_136_16:-
Sabal_215_6:-
Sabal_215_5:-
Elaeis_490_2:-
Elaeis_490_3:-
Elaeis_673_13:+
Elaeis_673_12:+
Elaeis_673_14:+
Elaeis_369_9:+
Elaeis_369_8:+
Elaeis_369_7:+
Elaeis_136_7:-
Elaeis_136_5:-
Elaeis_1201_0:+
Elaeis_1201_1:+
Sabal_296_11:+
Sabal_296_8:+
Elaeis_378_3:+
Elaeis_378_4:+
Elaeis_369_11:+
Elaeis_369_10:+
Elaeis_1035_2:+
Elaeis_1035_1:+
Elaeis_2056_3:+
Elaeis_2056_1:+
Elaeis_2056_0:+
Elaeis_2056_5:+
Elaeis_2056_4:+
Elaeis_1201_5:-
Elaeis_1201_6:-
Elaeis_673_15:+
Elaeis_673_16:+
Sabal_17_3:+
Sabal_17_2:+
Elaeis_136_10:+
Elaeis_136_9:+
Elaeis_464_3:-
Elaeis_464_4:-
Elaeis_204_12:+
Elaeis_204_11:+
Elaeis_204_9:+
Elaeis_204_8:+
Elaeis_257_2:+
Elaeis_257_1:+
Elaeis_257_0:+
Sabal_308_3:+
Sabal_308_2:+
Elaeis_310_4:+
Elaeis_310_1:+
Elaeis_310_2:+
Elaeis_1025_2:-
Sabal_581_3:-
Elaeis_630_2:-
Elaeis_630_1:-
Elaeis_332_5:+
Elaeis_332_4:+
Elaeis_226_0:-
Elaeis_226_4:+
Sabal_736_2:-
Sabal_736_1:-
Elaeis_83_7:-
Elaeis_83_8:-
Elaeis_1007_0:+
Elaeis_1007_1:+
Elaeis_758_9:-
Elaeis_758_8:-
Elaeis_1025_1:+
Sabal_581_2:+
Sabal_82_0:-
Sabal_82_2:-
Elaeis_280_9:-
Elaeis_280_8:-
Elaeis_280_7:-
Elaeis_231_7:+
Elaeis_231_6:+
Elaeis_231_5:+
Elaeis_52_5:-
Elaeis_52_4:-
Elaeis_863_4:-
Elaeis_863_5:-
Elaeis_863_3:-
Elaeis_1197_8:-
Elaeis_1197_6:-
Elaeis_1197_7:-
Elaeis_989_0:-
Elaeis_989_3:-
Elaeis_989_2:-
Elaeis_362_2:-
Elaeis_362_0:+
Elaeis_362_1:-
Elaeis_757_2:-
Elaeis_757_3:-
Sabal_4_0:+
Sabal_4_1:+

[sample_1140 - probes hitting multiple contigs]
Elaeis_1986_4:186142, 245398, 186832, 143996, 9634, 6920, 209678, 66098, 128273, 89931, 135834, 62375, 103839, 40212, 35989, 111898, 208450, 248576, 91764, 208839, 251387, 68898, 224213, 52188, 146388
Elaeis_197_1:66355, 201781, 67833
Elaeis_793_1:218952, 193519, 24967
Sabal_703_6:192886, 109100
Elaeis_1197_10:235764, 167081
Elaeis_237_0:145897, 21862, 203693, 96979, 38902, 17690, 200874, 150773, 150619, 83852, 59665, 82234, 17986, 24903, 61745, 5371, 107147, 59666, 66031, 125169, 215428, 229471, 204793, 253251, 12276, 2283, 188279, 73474, 73475, 72479, 245184, 29997, 96424, 126900, 150829, 23867, 252902, 205444, 236103, 45726, 73716
Sabal_703_1:182670, 192886
Elaeis_282_8:85223, 81658, 77064
Elaeis_164_13:157010, 35590
Elaeis_38_6:71760, 30329
Elaeis_717_6:16749, 64906, 174605, 58891
Sabal_581_3:253322, 1903, 249583
Phoenix_125_0:109266, 61223
Sabal_581_1:156854, 88338, 85015, 83346, 176672
Elaeis_717_8:127115, 230840, 70597
Elaeis_680_7:192930, 201034, 56067
Elaeis_1877_3:11614, 176334
Elaeis_1877_5:154252, 221374
Elaeis_1877_4:12793, 234961
Elaeis_680_0:103375, 144759, 131533, 212813
Elaeis_785_1:123644, 123645, 90120, 196572, 109340, 134752, 82037, 134751, 248742, 61102, 165485, 147180, 217768, 201891, 95796, 31635
Elaeis_874_0:44966, 121241
Elaeis_1854_3:99021, 106826
Elaeis_785_3:111498, 205520, 256428, 172590, 77933, 246905, 111497, 246697, 211260, 32009, 82858, 208965, 252960, 187284
Elaeis_785_2:91073, 233907, 22617
Phoenix_252_1:42626, 207841, 69534, 218115, 85569, 134506, 165921, 218927, 96844
Elaeis_785_0:25059, 38666, 22840, 186032, 250197, 1665
Sabal_215_1:91276, 216939
Sabal_215_5:136953, 65556
Elaeis_164_5:236985, 214021
Sabal_148_5:226295, 86623, 155429
Elaeis_855_2:250076, 171208, 163031, 17965, 141222, 222791, 20888, 131785
Elaeis_855_0:27005, 19503, 22038, 139815, 91023, 110188, 89673, 95966, 77616, 59309, 185725, 84019, 230773, 55643, 159292, 173453, 83022, 210842, 110654, 241693, 190770, 69865, 21051, 13685, 50259, 230610, 83530, 84021, 84020, 83643, 212604, 66438, 66439
Elaeis_855_6:7674, 162147
Elaeis_1171_2:109288, 74889, 111838, 109718, 107388, 107387, 175215, 159228
Elaeis_282_4:106505, 210479, 147843
Elaeis_282_1:37812, 195170, 28375, 136041, 65606, 194498, 181047, 228755, 19947, 77053, 252199, 46782, 131245, 236598, 201496, 223695, 247258, 129046, 10110, 154991
Elaeis_1171_4:143077, 155505, 246379, 200821, 83923, 28383, 32084, 60750, 134236
Elaeis_1171_5:217002, 112632
Elaeis_808_4:172323, 116629
Elaeis_378_1:195952, 183337, 103157, 113987, 6733, 241024
Elaeis_1013_6:146102, 184833
Elaeis_1013_5:8179, 155479
Elaeis_378_4:143832, 86839
Elaeis_32_5:87687, 82341, 122020
Elaeis_1201_0:140294, 133960
Sabal_252_5:67971, 256399
Elaeis_429_3:101634, 214775
Elaeis_429_0:32505, 224699
Sabal_252_6:212656, 209002, 76857, 44372, 70482, 218527
Elaeis_429_5:256351, 113825
Elaeis_269_4:121134, 221178, 72261, 119152
Elaeis_290_1:106163, 173907, 180424, 176752, 10226, 203151
Elaeis_340_4:162854, 74289, 16650
Elaeis_1035_0:668, 183908, 160236, 189687, 189689, 87790, 176376, 164517, 167076, 180254, 176377, 103474, 136528, 176378, 176379, 70563, 224340, 139431, 157045, 157046, 157041, 157042, 12083
Elaeis_1064_1:244896, 189804
Elaeis_340_3:58175, 243269, 164956, 70455, 34166, 9218, 111040, 23542, 100322, 100323, 233174, 66895
Elaeis_340_1:76842, 181116
Elaeis_290_8:18953, 94784, 18696, 31907, 53306, 2154, 103394, 93652, 26548
Elaeis_2339_3:105555, 238535
Elaeis_191_1:88781, 254896
Elaeis_757_2:196788, 250283, 244827
Elaeis_757_0:205679, 129669, 256526, 100657
Elaeis_757_1:82919, 78886, 155565, 168534, 168533, 33867
Elaeis_484_1:174828, 22338
Elaeis_673_16:138124, 70439, 70438
Sabal_180_3:198529, 250095
Elaeis_280_2:34507, 182715, 30799, 182714
Elaeis_280_1:49969, 198581, 201826, 204155, 169579, 102531, 12406, 102502, 68058, 123719, 137062, 119857, 198858
Elaeis_280_0:182920, 108558, 226129, 214302, 131465, 63235, 96140, 119100, 198267, 76324, 33764, 162273, 202184, 123547, 205468, 19218, 197425, 27831, 60798, 153214, 43283, 160680, 170243, 94605, 248113, 29559, 198863, 145874, 22215, 32623, 203634, 52458, 252663, 142099, 173589
Elaeis_1017_4:73466, 6108
Sabal_762_5:104440, 142854, 14231, 109629
Sabal_762_4:185417, 114396, 194241
Sabal_762_1:208508, 134241
Sabal_762_0:138858, 165679
Sabal_762_3:29101, 29100, 78441
Sabal_762_2:237096, 134241
Elaeis_250_7:24378, 252874
Elaeis_250_1:20860, 145768
Sabal_378_7:230425, 119846, 142302, 223849
Elaeis_855_12:87192, 158507, 9368, 206445, 176816, 189337, 9923
Sabal_856_6:4801, 229472, 164711
Sabal_296_4:30148, 208253, 198182, 151418, 50468, 138741, 171826, 59503, 156007, 225928, 219795, 58618, 18507, 18544, 228569, 39480, 172574, 220362, 153239
Sabal_296_6:57314, 72845
Elaeis_323_13:156998, 189435
Elaeis_340_2:61582, 5387, 189770, 176093, 218414, 113194, 159607, 200531, 165134, 99070, 22333, 15358
Elaeis_362_0:21823, 170310, 102850, 209175, 245394
Elaeis_863_4:73790, 41783, 177795, 177794, 185947, 240591, 230165, 44035, 82516, 188954, 37202, 240342, 216184, 143332, 73789, 70124, 247697, 192779, 162000, 223685, 223684, 82109, 14214, 2550, 126149, 19069, 174462, 203731, 28227, 158904, 234599, 234598, 39837, 253813, 218214, 238519, 218213, 193125, 182210, 222128, 222127, 94186, 97308, 135447, 48189, 70607, 252852, 148835, 69770, 227015, 200414, 179958, 251088, 67797, 251486, 10786, 251485, 191803, 158905, 154844, 72901, 122759, 50059, 249888, 156911, 203195, 170406, 242919, 213586, 52634, 122760, 244166, 23242, 23243, 239148, 234632, 194615, 191874, 34840, 208823, 183147, 111869, 251318, 3082, 128597, 241362, 108529, 28304, 39107, 204493, 86601, 206344, 94169, 78284, 100026, 9613, 56874, 149698, 21317, 21143, 213720, 201871, 122145, 44704, 233138, 204701, 36162, 36160, 115335, 144516, 238083, 21871, 21872, 3625, 255637, 34261, 103553, 39517, 78098, 249889, 126681, 90917, 155443, 83218, 202733, 124029, 178344, 234600, 162175
Elaeis_863_5:73399, 8609, 178161, 127688, 172419, 196210, 159783, 223782, 10893, 142969, 106650, 3791, 10894, 169457, 80972, 107828, 153525, 219385, 2297, 18561, 203001, 196209, 3338, 101929, 115499, 63146, 244760, 213170, 243534, 18741, 79762
Elaeis_863_6:154066, 227527, 57688, 173739, 241897, 149936, 99735, 63211, 114581, 150091, 129022, 142337, 226349, 131849, 119885, 76473, 48345, 1137, 56466, 20555, 143593, 62098, 96922, 131225, 44737, 197176, 226350, 87584, 218724, 225765, 64900, 103550, 223863, 65137
Elaeis_863_7:253835, 205694, 230624, 115365, 7955, 92945, 109593, 14077, 8309, 79336, 79146, 175135, 149221, 94112, 107880, 20856, 107316, 119772, 27164, 18241, 89550, 32718, 198262, 184283, 189060, 189061, 215502, 7126, 231012, 20764, 121620, 62038, 18808, 211189, 156351, 237274, 1404, 15859, 219820, 6598, 183776, 90941, 136248, 240335, 11208, 192338, 225551, 143803, 111802, 36753, 66319, 139522, 45519, 98005, 152369, 14924, 235460, 151570, 99051, 134914, 224177, 228001, 221639, 62211, 34623, 103297, 230694, 230693, 241736, 107048, 96012, 191593, 248041, 235461, 41033, 139631, 54495, 157873, 61552, 54767, 224859, 98192, 249466, 27864, 130149, 92611, 169083, 138454, 92184, 196144, 184849, 225223, 30004, 247821, 13518, 107028, 86310, 187291, 199254, 238827, 249465, 43626, 205249, 246722, 28287, 70341, 130321, 52161, 91785, 200114, 58454, 194438, 59102, 224977, 236133, 90742, 247326, 118893, 224976, 49812, 209366, 188400, 70335, 76309, 215503, 176264, 239025, 205166, 55565, 55566, 238085, 229439, 104754, 67692, 27949, 5207, 45812, 88276, 183239, 183238, 136853, 69825, 41447, 251138, 241862, 41448, 28972
Elaeis_863_0:88355, 156781, 19159, 78702
Elaeis_863_1:3920, 30755, 217677, 156097, 80946, 46081, 96836, 153688, 221666, 205296, 140146, 140147, 39188, 5759, 131210, 245921, 121593, 139761, 15362, 185778, 15361, 249078, 182022, 170739, 141398, 104046, 29509, 81003, 206392, 174430, 162778, 141396, 204504, 206017, 173317, 46082, 22573, 57327, 193094, 79974, 198819, 195362, 122855, 238990, 196675, 34482, 29204, 250480, 17159, 59465, 74656, 39371, 39370, 248408, 79973, 83828, 83829, 79283, 79282, 59319, 190919, 79978, 79284, 3843, 189661, 143109, 216463, 141148, 81406, 13110, 29510, 37211, 176956, 53542, 101957, 159865, 163980, 180786, 69074, 32766, 226101, 92151, 1480, 117399, 223134, 80595, 37534, 20757, 241180, 5760, 5761, 183989, 50912, 187512, 116082, 250186, 26970, 60930, 116781, 20857, 55987, 243888, 166634, 127281, 248425, 131314, 248534, 181220, 186998, 42903, 241436, 187675, 26745, 108376, 150915, 241731, 203206, 143969, 228117, 158618, 87912, 132471, 192245, 192150, 68658, 31259, 243399, 186642, 83314, 134348, 143550, 40136, 178226, 178227, 206048, 168379, 50859, 12556, 89636, 113311, 113310, 35842, 253875, 102028, 222031, 39494, 222033, 38922, 121390, 115485, 25785, 241730, 165674, 56689, 249077, 27450, 115913, 85423, 190918, 173069, 32086, 37718, 132346, 148528, 70499, 133176, 219969, 56943, 40465, 14620, 196674, 71285, 86563, 47664, 47665, 249994, 166689, 70809, 85392, 238894, 238895, 110667, 206187, 197761, 88735, 42246, 119427, 126006, 232260, 70327, 181602, 250187, 240155, 32907, 19753, 139220, 132347, 882, 881, 28280, 202632, 155529, 26969, 250813, 139683, 99532, 13718, 58697, 58696, 198144, 78521, 150800, 137533, 246540, 26889, 137532, 139760, 28767, 41335, 255552, 73530, 50625, 54248, 173583, 65707, 95696, 251245, 3623, 3622, 61468, 26650, 109205, 120970, 58333, 151830, 151831, 15279, 117689, 189126, 82771, 56942, 56941, 145834, 145833, 3784, 97240, 166278, 256036, 181744, 241009, 16229, 173582, 113884, 255233, 18627, 33587, 228628, 236758
Elaeis_863_2:95877, 236068, 26786, 26787, 205691, 198707, 33030, 51863, 200934, 48296, 219359, 156327, 98715, 98716, 141269, 220255, 220005, 86844, 252380, 70523, 158520, 188079, 229649, 44234, 94956, 20969, 72132, 55783, 169279, 36107, 111826, 64660, 235941, 147530, 114575, 59710, 204831, 6151, 167823, 198826, 49629, 33809, 22007, 67975, 107754, 67177, 98815, 74154, 234616, 47938, 252493, 50174, 200462, 239608, 146125, 125846, 14111, 123517, 188078, 118988, 75436, 19369, 240336, 189408, 148030, 100260, 25965, 225121, 111805, 45694, 153892, 88227, 252349, 44745, 216696, 32771, 153875, 155473, 113577, 2935, 23417, 17375, 242596, 214133, 62212, 177257, 187075, 253719, 189912, 141944, 73176, 40343, 167991, 197920, 114220, 222742, 161233, 21445, 22583, 39755, 39754, 94917, 83774, 127061, 126586, 134416, 123363, 214293, 245697, 229546, 121892, 118019, 95171, 72131, 2188, 111186, 219286, 24220, 159468, 195542, 97814, 161611, 129521, 232652, 225199, 225198, 198720, 91258, 170384, 130522, 107464, 67451, 134380, 125018, 217250, 201664, 65430, 81786, 32593, 209911, 197102, 76949, 197180, 170182, 205007, 156553, 226492, 226491, 23382, 174532, 35817, 164577, 242676, 161516, 219443, 77594, 71929, 47604, 125066, 8553, 177945, 159524, 236135, 237854, 159523, 63142, 216153, 216152, 148515, 107677, 184714, 148357, 68459, 240917, 204832, 228627, 26642, 56091
Elaeis_863_3:171200, 184016, 88408, 243127, 38894, 227587, 46720, 189153, 187866, 179846, 225574, 173705, 197739, 22073, 189712, 161310, 114423, 184872, 192214, 11438, 151519, 189711, 187867, 227642, 81701, 196777, 193733, 67714, 175749, 187138, 18657, 171389, 29583, 132216, 57790, 40061, 247851, 202667, 255799, 75066, 145117, 173704, 220954, 90973, 108405, 132148, 149682, 189535, 185428, 201531, 151520, 155042, 252873, 76621, 120481, 193732, 252056, 180000, 76152, 115948, 102997, 28501, 51128, 237018, 141234, 104117, 93350, 237017, 251156
Elaeis_415_7:256423, 238013
Elaeis_2164_4:194088, 95631, 180190, 69643, 29524
Elaeis_1025_0:156854, 85015, 176672
Elaeis_1025_2:253322, 1903, 249583
Elaeis_83_11:166589, 18880, 170708
Elaeis_83_12:32751, 231330, 26221, 220055, 67469, 183800
Phoenix_225_8:236034, 154121
Phoenix_225_6:46110, 58654, 74707, 202601, 82177, 20209, 154955, 249550, 180438, 211251, 50379, 68335, 7887
Sabal_886_4:73515, 173646
Elaeis_1171_3:126562, 116962, 63019, 11580, 190444, 128309, 139983
Elaeis_280_3:203398, 26832, 122270, 223174, 199667, 173618, 48150, 100849
Elaeis_989_5:111053, 122715
Elaeis_310_0:256378, 248495, 143862, 35192, 235458
Sabal_180_1:167394, 213808
Elaeis_948_1:78861, 68618
Elaeis_24_6:16079, 108173
Elaeis_24_3:118327, 211547, 204100
Elaeis_808_10:208826, 62888
Sabal_556_7:189993, 233319
Sabal_334_4:162880, 60673, 115492
Sabal_334_3:100226, 76800
Elaeis_1168_4:202238, 249157, 137552
Elaeis_378_5:2421, 141644, 169154, 217241
Elaeis_740_0:35711, 14916, 918, 35712
Elaeis_207_5:64987, 75185
Sabal_728_2:143453, 100484, 32607
Sabal_736_6:206814, 13444, 108121, 176699, 160804, 187917, 192843, 82046, 97303, 230502, 125870, 151866
Sabal_736_7:148828, 121689, 105841
Elaeis_1119_0:161538, 53790
Elaeis_1119_1:193354, 73387, 81610
Elaeis_1119_2:126200, 198047, 23516, 137798, 166787, 235848, 99759, 190928
Elaeis_732_1:246465, 64073, 235235, 96489
Elaeis_290_0:192201, 188819, 187505, 198943, 103813, 144295, 107578, 35075, 161189, 127985, 109845, 118916, 238536, 35436, 129710
Elaeis_1052_0:184670, 99219, 182675, 113514
Elaeis_1052_1:62131, 156021, 171069
Elaeis_83_5:29308, 169575, 61744, 254286, 139310, 255703
Elaeis_83_1:2281, 105299
Elaeis_257_1:256450, 47822, 20586
Elaeis_257_0:256450, 20586, 45528
Elaeis_12_3:25584, 30945, 183968
Elaeis_226_1:121370, 89135
Elaeis_673_0:145014, 25175

[sample_1140 - contigs hitting multiple probes]
75351:Elaeis_1815_5, Elaeis_1815_6
74622:Elaeis_727_3, Elaeis_727_2
30148:Sabal_296_4, Sabal_296_1, Sabal_296_3, Sabal_296_2
43258:Elaeis_369_11, Elaeis_369_10
246725:Elaeis_369_17, Elaeis_369_16
95466:Sabal_245_1, Sabal_245_0
49468:Elaeis_958_9, Elaeis_958_8, Elaeis_958_11
244896:Elaeis_1064_1, Elaeis_1064_0
110789:Nypa_326_7, Nypa_326_6
216765:Elaeis_24_1, Elaeis_24_2
20860:Elaeis_250_0, Elaeis_250_1
183968:Elaeis_12_3, Elaeis_12_2
256536:Elaeis_250_4, Elaeis_250_5, Elaeis_250_3
218899:Elaeis_391_7, Elaeis_391_8
88619:Elaeis_740_3, Elaeis_740_5
249705:Elaeis_1020_5, Elaeis_1020_4, Elaeis_1020_6
16895:Elaeis_194_11, Elaeis_194_10
256370:Elaeis_1815_1, Elaeis_1815_3, Elaeis_1815_2
198137:Sabal_82_0, Sabal_82_2
256450:Elaeis_257_1, Elaeis_257_0
1903:Elaeis_1025_2, Sabal_581_3
139936:Elaeis_985_5, Elaeis_985_4
166731:Elaeis_630_2, Elaeis_630_1
203918:Sabal_790_0, Sabal_790_1
112213:Elaeis_1201_5, Elaeis_1201_6
24378:Elaeis_250_6, Elaeis_250_7
6484:Elaeis_604_2, Elaeis_604_1
2397:Elaeis_204_11, Elaeis_204_9
256436:Elaeis_2056_3, Elaeis_2056_1, Elaeis_2056_5, Elaeis_2056_4
172628:Sabal_240_0, Sabal_240_1
118327:Elaeis_24_4, Elaeis_24_5, Elaeis_24_3
192886:Sabal_703_6, Sabal_703_1
115250:Elaeis_2459_0, Elaeis_2459_1
227534:Elaeis_563_5, Elaeis_563_4
243606:Elaeis_1201_2, Elaeis_1201_3
249583:Elaeis_1025_2, Sabal_581_3
170343:Elaeis_464_3, Elaeis_464_4
156854:Elaeis_1025_0, Sabal_581_1
68274:Elaeis_281_2, Elaeis_281_1
136953:Sabal_215_6, Sabal_215_5
27149:Elaeis_1025_8, Sabal_581_9
85015:Elaeis_1025_0, Sabal_581_1
255304:Elaeis_609_2, Elaeis_609_1
203182:Elaeis_2291_7, Elaeis_2291_8
221637:Elaeis_1197_8, Elaeis_1197_6, Elaeis_1197_7
135401:Elaeis_362_2, Elaeis_362_1
56661:Elaeis_280_9, Elaeis_280_8, Elaeis_280_7
110478:Sabal_204_5, Sabal_204_6
64114:Elaeis_609_10, Elaeis_609_11
28329:Elaeis_88_0, Elaeis_88_1
38959:Elaeis_757_4, Elaeis_757_5
149123:Elaeis_136_10, Elaeis_136_9
19741:Sabal_110_0, Sabal_110_1
88665:Elaeis_84_2, Elaeis_84_1
255127:Elaeis_237_9, Elaeis_237_8
77243:Elaeis_231_7, Elaeis_231_6, Elaeis_231_5
256525:Elaeis_985_3, Elaeis_985_2
177577:Elaeis_563_7, Elaeis_563_9, Elaeis_563_8
83511:Elaeis_989_0, Elaeis_989_3, Elaeis_989_2
81125:Elaeis_2339_1, Elaeis_2339_2
49906:Elaeis_1025_1, Sabal_581_2
222110:Elaeis_727_1, Elaeis_727_0
256396:Elaeis_150_1, Elaeis_150_0
134241:Sabal_762_1, Sabal_762_2
176752:Elaeis_290_1, Elaeis_290_2
40320:Elaeis_226_0, Elaeis_226_4
162369:Elaeis_1007_4, Elaeis_1007_5
20586:Elaeis_257_1, Elaeis_257_0
176672:Elaeis_1025_0, Sabal_581_1
36932:Sabal_508_3, Sabal_508_2
253322:Elaeis_1025_2, Sabal_581_3
256412:Elaeis_1842_1, Elaeis_1842_2
103104:Elaeis_1035_2, Elaeis_1035_1

[sample_1140 - contig orientation]
Elaeis_1815_5:-
Elaeis_1815_6:-
Elaeis_727_3:-
Elaeis_727_2:-
Sabal_296_4:+
Sabal_296_1:+
Sabal_296_3:+
Sabal_296_2:+
Elaeis_369_11:-
Elaeis_369_10:-
Elaeis_369_17:-
Elaeis_369_16:-
Sabal_245_1:-
Sabal_245_0:-
Elaeis_958_9:-
Elaeis_958_8:-
Elaeis_958_11:-
Elaeis_1064_1:+
Elaeis_1064_0:+
Nypa_326_7:-
Nypa_326_6:-
Elaeis_24_1:-
Elaeis_24_2:-
Elaeis_250_0:+
Elaeis_250_1:+
Elaeis_12_3:+
Elaeis_12_2:-
Elaeis_250_4:-
Elaeis_250_5:-
Elaeis_250_3:-
Elaeis_391_7:+
Elaeis_391_8:+
Elaeis_740_3:+
Elaeis_740_5:+
Elaeis_1020_5:-
Elaeis_1020_4:-
Elaeis_1020_6:-
Elaeis_194_11:-
Elaeis_194_10:-
Elaeis_1815_1:+
Elaeis_1815_3:+
Elaeis_1815_2:+
Sabal_82_0:-
Sabal_82_2:-
Elaeis_257_1:+
Elaeis_257_0:+
Elaeis_1025_2:+
Sabal_581_3:+
Elaeis_985_5:+
Elaeis_985_4:+
Elaeis_630_2:-
Elaeis_630_1:-
Sabal_790_0:-
Sabal_790_1:-
Elaeis_1201_5:-
Elaeis_1201_6:-
Elaeis_250_6:+
Elaeis_250_7:+
Elaeis_604_2:-
Elaeis_604_1:-
Elaeis_204_11:+
Elaeis_204_9:+
Elaeis_2056_3:-
Elaeis_2056_1:-
Elaeis_2056_5:-
Elaeis_2056_4:-
Sabal_240_0:-
Sabal_240_1:-
Elaeis_24_4:+
Elaeis_24_5:+
Elaeis_24_3:+
Sabal_703_6:-
Sabal_703_1:-
Elaeis_2459_0:-
Elaeis_2459_1:-
Elaeis_563_5:+
Elaeis_563_4:+
Elaeis_1201_2:-
Elaeis_1201_3:-
Elaeis_1025_2:+
Sabal_581_3:+
Elaeis_464_3:-
Elaeis_464_4:-
Elaeis_1025_0:-
Sabal_581_1:-
Elaeis_281_2:+
Elaeis_281_1:+
Sabal_215_6:+
Sabal_215_5:+
Elaeis_1025_8:+
Sabal_581_9:+
Elaeis_1025_0:-
Sabal_581_1:-
Elaeis_609_2:-
Elaeis_609_1:-
Elaeis_2291_7:+
Elaeis_2291_8:+
Elaeis_1197_8:+
Elaeis_1197_6:+
Elaeis_1197_7:+
Elaeis_362_2:-
Elaeis_362_1:-
Elaeis_280_9:-
Elaeis_280_8:-
Elaeis_280_7:-
Sabal_204_5:+
Sabal_204_6:+
Elaeis_609_10:-
Elaeis_609_11:-
Elaeis_88_0:-
Elaeis_88_1:-
Elaeis_757_4:-
Elaeis_757_5:-
Elaeis_136_10:+
Elaeis_136_9:+
Sabal_110_0:-
Sabal_110_1:-
Elaeis_84_2:+
Elaeis_84_1:+
Elaeis_237_9:+
Elaeis_237_8:+
Elaeis_231_7:+
Elaeis_231_6:+
Elaeis_231_5:+
Elaeis_985_3:+
Elaeis_985_2:+
Elaeis_563_7:-
Elaeis_563_9:-
Elaeis_563_8:-
Elaeis_989_0:-
Elaeis_989_3:-
Elaeis_989_2:-
Elaeis_2339_1:-
Elaeis_2339_2:-
Elaeis_1025_1:+
Sabal_581_2:+
Elaeis_727_1:+
Elaeis_727_0:+
Elaeis_150_1:+
Elaeis_150_0:+
Sabal_762_1:+
Sabal_762_2:+
Elaeis_290_1:+
Elaeis_290_2:+
Elaeis_226_0:+
Elaeis_226_4:-
Elaeis_1007_4:+
Elaeis_1007_5:+
Elaeis_257_1:+
Elaeis_257_0:+
Elaeis_1025_0:-
Sabal_581_1:-
Sabal_508_3:+
Sabal_508_2:+
Elaeis_1025_2:+
Sabal_581_3:+
Elaeis_1842_1:-
Elaeis_1842_2:-
Elaeis_1035_2:-
Elaeis_1035_1:-

[sample_1166 - probes hitting multiple contigs]
Elaeis_197_5:12421, 450623, 328853, 319780, 622702, 120282
Elaeis_1986_4:405829, 455117, 396997, 210506, 643842, 187358, 517206, 216631, 555623, 37657, 429700, 190679, 616925, 554636, 516209, 179102, 392818, 92869, 80844, 103446
Elaeis_197_2:592169, 9271, 238742, 302965, 445750
Elaeis_793_1:472780, 410025
Sabal_703_6:226035, 607092
Elaeis_201_1:95160, 572476
Elaeis_237_1:73623, 38969, 172171, 70768
Elaeis_237_0:253790, 291242, 663733, 622536, 614680, 419384, 249560, 550269, 251514, 335312, 64016, 353318, 157274, 225017, 201508, 413485, 296946, 362532, 235606, 683697, 65048, 528309, 251084, 412017, 295505, 518638, 355781, 341992, 465331, 50371, 83948, 176121, 294772, 82386, 92540, 251424, 11007, 268209, 644418, 383248, 257606, 103035, 581800, 178637, 681326, 442814
Sabal_703_0:687563, 364907
Sabal_703_1:12616, 182702, 399004
Elaeis_164_13:104813, 349608, 355081, 184359, 642167, 229210, 599346, 533790, 155215
Elaeis_2291_8:7481, 96954, 7480, 500875
Elaeis_12_4:293512, 523524, 312065, 276743, 553491
Sabal_252_5:493150, 202084, 565807, 491211, 80381
Sabal_252_7:252436, 242681, 306348, 463215, 361563, 135204, 441871, 634123, 300810, 224804, 683192, 37862, 60366, 440675, 359115, 550204, 552695, 418204
Elaeis_38_5:282059, 687584
Elaeis_299_2:407099, 548972
Sabal_581_3:2457, 21664, 244681
Sabal_581_1:19691, 443724, 394399, 104589, 159547, 26149, 353606, 219784, 80028, 412993, 327724, 169887, 369098, 81875, 102712, 273441
Elaeis_1615_7:687514, 7771
Elaeis_1615_0:105988, 67959, 55601, 341178, 633182, 662066, 488471
Elaeis_785_3:493010, 483549, 295145, 1232, 124857
Elaeis_1877_5:241439, 687461, 152665
Elaeis_680_2:502335, 48236, 677790, 599818
Elaeis_785_1:677118, 9428, 575713, 482243, 556015, 296629, 180126, 84766, 608333, 638708, 366618, 449042, 70666, 567970, 471999, 99263, 107008, 462758, 567969, 340981, 516358
Elaeis_785_0:631179, 394940
Elaeis_874_9:225516, 119225
Elaeis_332_1:287756, 297012, 92171
Elaeis_874_1:651811, 395873
Elaeis_21_1:211890, 80761
Elaeis_785_2:657079, 325916, 19912, 434393
Phoenix_252_1:58687, 577435, 244848, 236240, 523719, 317183, 647854, 643008, 373325, 355532, 290001, 101647, 615942
Elaeis_2561_3:645829, 150705, 360030
Sabal_215_0:634450, 687338
Sabal_215_1:74419, 314539
Sabal_215_5:536210, 632421
Elaeis_392_2:155288, 294674, 16156, 155287, 443303
Elaeis_164_5:115341, 36148
Elaeis_1842_1:411247, 316396
Elaeis_855_2:212716, 585556
Elaeis_1842_2:123181, 123180
Sabal_378_0:43347, 381783
Elaeis_989_2:301078, 248182
Elaeis_1171_2:56712, 115666, 71306, 12564, 675356
Elaeis_1171_3:359045, 3964, 221760, 560282, 648057, 458687, 513020
Elaeis_194_0:499383, 427674
Elaeis_282_1:618492, 636593, 29722, 426659, 274065, 306636, 626888, 205725, 13265, 13264, 268221, 278864, 34444, 642084, 265316, 596530, 89463
Elaeis_282_3:77447, 77446, 76468
Elaeis_282_2:98530, 98531
Sabal_982_6:145340, 599600
Elaeis_1013_5:527445, 611967
Elaeis_1064_0:557757, 279287
Elaeis_637_1:554743, 92595, 554742
Elaeis_2291_7:586304, 92630, 586305, 580655, 93507
Elaeis_637_9:296668, 193639
Elaeis_1050_12:71715, 386345, 5395, 88036, 147803, 33918, 615957
Elaeis_150_2:70545, 153995, 518832
Elaeis_31_4:683386, 186440, 223689, 555742, 186439
Elaeis_2291_9:16374, 435135, 664883
Elaeis_429_2:505137, 344715
Elaeis_429_3:421330, 56156
Elaeis_429_0:574396, 408267, 97293
Elaeis_429_1:457029, 533420
Elaeis_290_0:275633, 76564, 270024, 476217, 337122, 505292, 269559, 269558, 591052, 233871, 153273, 656069, 16625, 159395, 171152, 496726, 262849, 466336, 487904, 386297, 301445, 497062, 360769, 352311, 681402, 663364, 165527, 425712, 186553, 406111, 429504, 31333, 55845, 85547, 387924, 62516, 506759, 170986, 390744, 49582, 335221, 125322, 363466, 257708, 254875, 466335, 595264, 290711, 610013, 411603, 319887, 134240, 615066, 144903, 372616, 555745, 96118, 251465, 621273, 619913, 91258
Elaeis_290_1:116385, 564662, 172328, 161830, 336225, 614365, 585981, 572519, 351426, 459233
Elaeis_340_4:364290, 603488, 149398, 459263, 13951, 589628, 562132, 149025, 530202, 670043
Elaeis_1035_0:236525, 434528, 93899, 182494, 598180, 220453, 117072, 117073, 361213, 246761, 554238, 675552, 4698, 181816, 293166, 348665, 558512, 19729, 62358, 99549, 554233, 236516, 236515, 182493, 93900, 93901, 236518, 117080, 546316, 222064, 638594, 595675, 638590, 546315
Elaeis_340_2:29800, 368044, 642769, 687565
Elaeis_340_3:375195, 183472, 134525, 450044, 117229, 520687, 268074, 477904, 12097, 402612, 36187, 318631
Elaeis_340_1:60213, 404180, 6878, 198529, 67629, 86973, 675904, 684017, 558519, 316068, 208599, 6877, 631763, 538045, 550225
Elaeis_290_8:462918, 570725, 397559, 73317, 196366, 516175, 680462, 123119, 258881, 164139, 337421, 200066, 16999, 607671, 551821, 662951, 580211, 206224, 258879, 126734, 463557, 217049
Elaeis_2339_3:258570, 463384
Elaeis_2339_2:365515, 687400
Elaeis_2370_6:326089, 289290
Elaeis_277_2:515293, 681885, 57093, 562054, 446861
Elaeis_757_2:146173, 480725, 671551, 218455
Elaeis_757_0:427474, 67959, 551875, 55601, 341178, 159920, 461117, 324373
Elaeis_757_1:272768, 481923
Elaeis_1801_5:379050, 364685
Elaeis_484_1:504071, 7451
Sabal_180_3:672068, 483293, 304706, 601967, 165291, 22757, 685465, 385925, 253327
Elaeis_280_1:640337, 399073, 459534, 488772, 435669, 435524
Elaeis_280_0:146090, 536357, 504454, 498879, 61587, 597131, 35360, 198716, 260593, 118743, 258888, 72741, 407309, 314017, 357503, 236553, 375686, 246480, 643866
Elaeis_1119_2:64856, 288489, 525641, 309161, 401139, 88082
Sabal_743_1:214682, 616088, 197230
Elaeis_1017_0:233818, 399869, 243658, 78616, 132535
Sabal_762_5:123640, 556735, 368293, 123685, 139507, 86451, 32414, 115991
Sabal_762_4:481946, 165105, 469871
Sabal_762_1:687444, 186596
Sabal_762_0:432752, 398000
Sabal_762_3:355638, 308245, 277790
Sabal_762_2:186596, 336083
Elaeis_164_10:313375, 512678, 203539
Elaeis_897_10:641432, 508147, 641431, 605257
Elaeis_250_7:659792, 528727
Elaeis_855_0:481971, 455287, 293994, 143915, 687137, 638155, 671639, 647274, 680605, 218507, 380386, 439577, 486269, 253539, 499161, 456148, 567848
Elaeis_250_1:461089, 476682
Elaeis_38_6:262862, 687290, 189620
Sabal_378_7:55636, 513441, 269739, 23489
Sabal_296_4:472760, 69372, 530199, 637989, 637988, 181836, 405483, 463684, 265973, 66703, 239581, 613725, 651299, 368456, 368457, 500731, 199716, 668163, 466391, 18449, 78062, 520300, 552831, 428642, 356599, 279064, 443317, 344643, 41190, 67014, 528197, 193366, 76078, 66612
Sabal_296_0:124788, 6955
Sabal_296_3:69372, 687330
Sabal_296_2:6780, 69372, 303323
Elaeis_204_8:108519, 257204, 100627, 133504, 229107
Elaeis_362_2:340927, 672096, 447311, 84623, 278412, 257918
Elaeis_863_4:216881, 63850, 47523, 82142, 47799, 44115, 683093, 376295, 187320, 132019, 308541, 182838, 213513, 658006, 658005, 395967, 58612
Elaeis_863_5:549492, 48772
Elaeis_863_7:337797, 9349, 502129, 256882, 385026, 385027, 334151
Elaeis_863_0:115384, 265937, 388118, 269030, 435986, 255224, 488014, 568370, 13177
Elaeis_863_1:600602, 326515, 81478, 233867, 657082, 127676, 34049, 7009, 666668, 382909, 223244, 603237, 326884
Elaeis_863_2:672196, 375074, 360605, 248530, 473067, 687677, 265329
Elaeis_863_3:384766, 13063, 253685, 117917
Elaeis_2164_4:294760, 320092, 406698, 84937, 457241
Elaeis_1025_0:443724, 394399, 104589, 26149, 353606, 219784, 80028, 327724, 169887, 102712, 273441
Elaeis_1025_2:2457, 21664, 244681
Elaeis_83_12:63617, 318608, 142265
Phoenix_225_8:425119, 175286, 343751, 132001, 110383, 425532, 435573
Phoenix_225_6:66705, 682887, 125648, 654001, 99589, 611515, 611516, 276002, 614421, 152486, 158676, 586016, 95350
Sabal_886_1:49749, 444202
Sabal_886_4:520933, 76596
Sabal_763_6:429705, 687477
Elaeis_989_5:200315, 357065, 145039
Elaeis_310_0:290984, 395545, 330107, 429574, 69817, 106657, 520695, 222002, 594345, 284195, 208963, 415711, 598078, 266326, 272450, 300924, 168737, 236614, 300720, 301207, 353199, 606355, 448188
Sabal_180_1:669265, 146736
Elaeis_948_1:605917, 175742, 237643
Elaeis_1171_4:403595, 28867, 42480
Elaeis_1877_0:634023, 687020, 205135, 57561
Elaeis_1171_5:516248, 33408
Elaeis_808_10:652542, 98647, 472924, 634184, 523216
Elaeis_484_8:556770, 556771, 155030, 197882
Elaeis_576_12:12524, 192230, 355267, 407977, 253243, 585132
Elaeis_257_0:457742, 322286, 249670
Elaeis_1877_4:87741, 687293
Sabal_556_7:687491, 388974
Elaeis_12_3:88135, 100119, 8237, 312065
Sabal_334_2:501365, 627099
Sabal_334_3:294220, 380993
Elaeis_1168_4:301138, 426129, 368539, 657963, 460334, 561410
Elaeis_1168_5:561410, 682261
Elaeis_136_18:226572, 177039
Elaeis_378_5:268514, 603945, 516892, 242918, 389450, 123482, 577499, 44780, 679232, 271404, 198084, 270276, 524326, 673325, 636165, 29283, 45769, 366203
Elaeis_378_4:372884, 460029
Sabal_728_2:601761, 601760, 329100
Sabal_736_7:640575, 330132, 687576, 528259
Elaeis_1119_0:687333, 488538
Elaeis_1119_1:269904, 64352, 174994, 373086, 259165, 390435, 413103, 529287, 363707, 385154, 645363, 658264, 549351
Elaeis_323_1:641893, 517913
Elaeis_1119_3:519313, 429554, 519314
Elaeis_1050_7:687260, 611610
Elaeis_630_6:662097, 237063
Elaeis_83_8:489790, 406348
Elaeis_1052_0:124378, 167877, 331846, 312232, 82948, 243332, 331845, 210114, 119876, 218951, 353999
Elaeis_83_1:495705, 457059, 339172, 438441, 224428, 566804, 178587
Elaeis_257_1:270574, 574474
Elaeis_84_1:199853, 23070, 63864, 293166, 7623, 45834
Sabal_334_4:487862, 35897, 256530
Elaeis_207_5:351590, 687476
Elaeis_673_0:538012, 530074, 252089, 297218, 465359, 682264, 549405
Elaeis_958_1:570347, 192212, 88537, 124466
Elaeis_2339_1:687400, 293102
Sabal_790_3:551774, 1898, 364542

[sample_1166 - contigs hitting multiple probes]
687501:Elaeis_1815_5, Elaeis_1815_6
289066:Sabal_950_0, Sabal_950_1
110329:Elaeis_7_4, Elaeis_7_5
208512:Elaeis_369_9, Elaeis_369_8, Elaeis_369_7
219784:Elaeis_1025_0, Sabal_581_1
176239:Elaeis_1035_2, Elaeis_1035_1
584868:Elaeis_1201_2, Elaeis_1201_3
80028:Elaeis_1025_0, Sabal_581_1
469279:Sabal_825_5, Sabal_825_6
687349:Elaeis_191_0, Elaeis_191_1
496398:Elaeis_727_3, Elaeis_727_2
459725:Elaeis_1052_2, Elaeis_1052_1
561410:Elaeis_1168_4, Elaeis_1168_5
18369:Elaeis_807_10, Elaeis_807_11
687592:Elaeis_1020_4, Elaeis_1020_1, Elaeis_1020_3
687591:Elaeis_757_4, Elaeis_757_5
352000:Elaeis_2056_3, Elaeis_2056_1, Elaeis_2056_0, Elaeis_2056_5, Elaeis_2056_4
93436:Elaeis_490_2, Elaeis_490_3
585798:Elaeis_12_6, Elaeis_12_5
169887:Elaeis_1025_0, Sabal_581_1
30458:Elaeis_964_14, Elaeis_964_15
145286:Elaeis_24_4, Elaeis_24_5
132784:Elaeis_985_5, Elaeis_985_4
69372:Sabal_296_4, Sabal_296_3, Sabal_296_2
687445:Elaeis_740_3, Elaeis_740_1, Elaeis_740_5
21664:Elaeis_1025_2, Sabal_581_3
119225:Elaeis_874_9, Elaeis_874_11
169298:Elaeis_84_12, Elaeis_84_13
248182:Elaeis_989_0, Elaeis_989_3, Elaeis_989_2
576462:Elaeis_136_7, Elaeis_136_5
687293:Elaeis_1877_3, Elaeis_1877_4
514686:Elaeis_2459_0, Elaeis_2459_1
687299:Elaeis_231_7, Elaeis_231_6, Elaeis_231_5
404281:Elaeis_464_3, Elaeis_464_4
522808:Elaeis_237_9, Elaeis_237_8
176925:Elaeis_609_10, Elaeis_609_11
332427:Elaeis_94_1, Elaeis_94_2
469581:Elaeis_758_9, Elaeis_758_8
394399:Elaeis_1025_0, Sabal_581_1
346214:Sabal_148_4, Sabal_148_3
67959:Elaeis_757_0, Elaeis_1615_0
687476:Elaeis_207_5, Elaeis_207_7
687363:Elaeis_1017_2, Elaeis_1017_1
551844:Elaeis_280_9, Elaeis_280_8, Elaeis_280_7
210145:Elaeis_24_1, Elaeis_24_2
295153:Sabal_82_0, Sabal_82_2
197250:Elaeis_872_4, Elaeis_872_3
443724:Elaeis_1025_0, Sabal_581_1
667730:Elaeis_1017_4, Elaeis_1017_3
687289:Elaeis_150_1, Elaeis_150_0
26149:Elaeis_1025_0, Sabal_581_1
172317:Sabal_736_2, Sabal_736_0, Sabal_736_1
207435:Elaeis_563_5, Elaeis_563_4
207720:Sabal_508_3, Sabal_508_2
541195:Elaeis_985_3, Elaeis_985_2
35182:Elaeis_1007_0, Elaeis_1007_1
353606:Elaeis_1025_0, Sabal_581_1
2457:Elaeis_1025_2, Sabal_581_3
460029:Elaeis_378_3, Elaeis_378_4
531325:Elaeis_310_5, Elaeis_310_4, Elaeis_310_2
190643:Elaeis_280_6, Elaeis_280_5
687663:Sabal_110_8, Sabal_110_7
72988:Elaeis_204_12, Elaeis_204_11, Elaeis_204_9
687449:Elaeis_1020_5, Elaeis_1020_6
197111:Elaeis_958_9, Elaeis_958_8, Elaeis_958_7, Elaeis_958_6
273441:Elaeis_1025_0, Sabal_581_1
115913:Sabal_17_1, Sabal_17_0
285599:Elaeis_1197_8, Elaeis_1197_6, Elaeis_1197_7
293166:Elaeis_1035_0, Elaeis_84_1
687579:Elaeis_808_4, Elaeis_808_3
229072:Elaeis_369_14, Elaeis_369_17, Elaeis_369_16
82721:Sabal_790_0, Sabal_790_1
167864:Elaeis_357_2, Elaeis_357_1
629549:Elaeis_391_7, Elaeis_391_8
687267:Sabal_110_0, Sabal_110_1
272028:Elaeis_449_4, Elaeis_449_5
678604:Elaeis_194_11, Elaeis_194_10
687492:Elaeis_1025_8, Elaeis_1025_9, Sabal_581_10, Sabal_581_9
530203:Elaeis_1815_1, Elaeis_1815_3, Elaeis_1815_2
72197:Elaeis_630_2, Elaeis_630_1
687300:Elaeis_897_13, Elaeis_897_12
244681:Elaeis_1025_2, Sabal_581_3
213484:Elaeis_369_11, Elaeis_369_10
183109:Elaeis_673_13, Elaeis_673_14
18510:Elaeis_136_10, Elaeis_136_9
687545:Elaeis_727_1, Elaeis_727_0
102712:Elaeis_1025_0, Sabal_581_1
687259:Elaeis_563_7, Elaeis_563_9, Elaeis_563_8
312065:Elaeis_12_3, Elaeis_12_4
71753:Elaeis_1007_3, Elaeis_1007_4
66590:Elaeis_985_8, Elaeis_985_7, Elaeis_985_6
327724:Elaeis_1025_0, Sabal_581_1
687315:Sabal_17_3, Sabal_17_2
436362:Elaeis_332_5, Elaeis_332_4
186596:Sabal_762_1, Sabal_762_2
687413:Elaeis_2238_5, Elaeis_2238_6
593774:Elaeis_680_1, Elaeis_680_0
384870:Sabal_267_9, Sabal_267_10
687418:Elaeis_293_2, Elaeis_293_1
364542:Sabal_790_4, Sabal_790_3
528727:Elaeis_250_6, Elaeis_250_7
65705:Elaeis_305_2, Elaeis_305_1
559432:Elaeis_2561_1, Elaeis_2561_2
55601:Elaeis_757_0, Elaeis_1615_0
341178:Elaeis_757_0, Elaeis_1615_0
256337:Elaeis_948_2, Elaeis_948_3
687323:Elaeis_122_4, Elaeis_122_5
651811:Elaeis_874_0, Elaeis_874_1
104589:Elaeis_1025_0, Sabal_581_1
476307:Elaeis_673_15, Elaeis_673_16
591222:Elaeis_226_0, Elaeis_226_4
687400:Elaeis_2339_1, Elaeis_2339_2
240673:Nypa_326_7, Nypa_326_6, Nypa_326_5
674293:Elaeis_604_2, Elaeis_604_1, Elaeis_604_0
566730:Sabal_240_0, Sabal_240_1

[sample_1166 - contig orientation]
Elaeis_1815_5:+
Elaeis_1815_6:+
Sabal_950_0:+
Sabal_950_1:+
Elaeis_7_4:+
Elaeis_7_5:+
Elaeis_369_9:+
Elaeis_369_8:+
Elaeis_369_7:+
Elaeis_1025_0:+
Sabal_581_1:+
Elaeis_1035_2:-
Elaeis_1035_1:-
Elaeis_1201_2:-
Elaeis_1201_3:-
Elaeis_1025_0:+
Sabal_581_1:+
Sabal_825_5:+
Sabal_825_6:+
Elaeis_191_0:-
Elaeis_191_1:-
Elaeis_727_3:+
Elaeis_727_2:+
Elaeis_1052_2:+
Elaeis_1052_1:+
Elaeis_1168_4:+
Elaeis_1168_5:+
Elaeis_807_10:+
Elaeis_807_11:+
Elaeis_1020_4:+
Elaeis_1020_1:+
Elaeis_1020_3:+
Elaeis_757_4:-
Elaeis_757_5:-
Elaeis_2056_3:+
Elaeis_2056_1:+
Elaeis_2056_0:+
Elaeis_2056_5:+
Elaeis_2056_4:+
Elaeis_490_2:-
Elaeis_490_3:-
Elaeis_12_6:-
Elaeis_12_5:-
Elaeis_1025_0:+
Sabal_581_1:+
Elaeis_964_14:-
Elaeis_964_15:-
Elaeis_24_4:+
Elaeis_24_5:+
Elaeis_985_5:-
Elaeis_985_4:-
Sabal_296_4:+
Sabal_296_3:-
Sabal_296_2:+
Elaeis_740_3:-
Elaeis_740_1:-
Elaeis_740_5:-
Elaeis_1025_2:+
Sabal_581_3:+
Elaeis_874_9:+
Elaeis_874_11:+
Elaeis_84_12:+
Elaeis_84_13:+
Elaeis_989_0:+
Elaeis_989_3:+
Elaeis_989_2:+
Elaeis_136_7:+
Elaeis_136_5:+
Elaeis_1877_3:-
Elaeis_1877_4:+
Elaeis_2459_0:-
Elaeis_2459_1:-
Elaeis_231_7:-
Elaeis_231_6:-
Elaeis_231_5:-
Elaeis_464_3:-
Elaeis_464_4:-
Elaeis_237_9:+
Elaeis_237_8:+
Elaeis_609_10:-
Elaeis_609_11:-
Elaeis_94_1:-
Elaeis_94_2:-
Elaeis_758_9:-
Elaeis_758_8:-
Elaeis_1025_0:+
Sabal_581_1:+
Sabal_148_4:+
Sabal_148_3:+
Elaeis_757_0:+
Elaeis_1615_0:+
Elaeis_207_5:-
Elaeis_207_7:-
Elaeis_1017_2:-
Elaeis_1017_1:-
Elaeis_280_9:-
Elaeis_280_8:-
Elaeis_280_7:-
Elaeis_24_1:+
Elaeis_24_2:+
Sabal_82_0:-
Sabal_82_2:-
Elaeis_872_4:-
Elaeis_872_3:-
Elaeis_1025_0:+
Sabal_581_1:+
Elaeis_1017_4:-
Elaeis_1017_3:-
Elaeis_150_1:+
Elaeis_150_0:+
Elaeis_1025_0:+
Sabal_581_1:+
Sabal_736_2:+
Sabal_736_0:+
Sabal_736_1:+
Elaeis_563_5:-
Elaeis_563_4:-
Sabal_508_3:-
Sabal_508_2:-
Elaeis_985_3:+
Elaeis_985_2:+
Elaeis_1007_0:+
Elaeis_1007_1:+
Elaeis_1025_0:+
Sabal_581_1:+
Elaeis_1025_2:+
Sabal_581_3:+
Elaeis_378_3:-
Elaeis_378_4:-
Elaeis_310_5:-
Elaeis_310_4:-
Elaeis_310_2:-
Elaeis_280_6:+
Elaeis_280_5:+
Sabal_110_8:+
Sabal_110_7:+
Elaeis_204_12:+
Elaeis_204_11:+
Elaeis_204_9:+
Elaeis_1020_5:-
Elaeis_1020_6:-
Elaeis_958_9:+
Elaeis_958_8:+
Elaeis_958_7:+
Elaeis_958_6:+
Elaeis_1025_0:+
Sabal_581_1:+
Sabal_17_1:+
Sabal_17_0:+
Elaeis_1197_8:-
Elaeis_1197_6:-
Elaeis_1197_7:-
Elaeis_1035_0:+
Elaeis_84_1:+
Elaeis_808_4:-
Elaeis_808_3:-
Elaeis_369_14:-
Elaeis_369_17:-
Elaeis_369_16:-
Sabal_790_0:+
Sabal_790_1:+
Elaeis_357_2:+
Elaeis_357_1:+
Elaeis_391_7:+
Elaeis_391_8:+
Sabal_110_0:+
Sabal_110_1:+
Elaeis_449_4:+
Elaeis_449_5:+
Elaeis_194_11:-
Elaeis_194_10:-
Elaeis_1025_8:-
Elaeis_1025_9:-
Sabal_581_10:-
Sabal_581_9:-
Elaeis_1815_1:-
Elaeis_1815_3:-
Elaeis_1815_2:-
Elaeis_630_2:-
Elaeis_630_1:-
Elaeis_897_13:+
Elaeis_897_12:+
Elaeis_1025_2:+
Sabal_581_3:+
Elaeis_369_11:+
Elaeis_369_10:+
Elaeis_673_13:+
Elaeis_673_14:+
Elaeis_136_10:+
Elaeis_136_9:+
Elaeis_727_1:+
Elaeis_727_0:+
Elaeis_1025_0:+
Sabal_581_1:+
Elaeis_563_7:-
Elaeis_563_9:-
Elaeis_563_8:-
Elaeis_12_3:+
Elaeis_12_4:+
Elaeis_1007_3:+
Elaeis_1007_4:+
Elaeis_985_8:-
Elaeis_985_7:-
Elaeis_985_6:-
Elaeis_1025_0:+
Sabal_581_1:+
Sabal_17_3:+
Sabal_17_2:+
Elaeis_332_5:+
Elaeis_332_4:+
Sabal_762_1:-
Sabal_762_2:-
Elaeis_2238_5:+
Elaeis_2238_6:+
Elaeis_680_1:+
Elaeis_680_0:+
Sabal_267_9:-
Sabal_267_10:-
Elaeis_293_2:+
Elaeis_293_1:+
Sabal_790_4:-
Sabal_790_3:+
Elaeis_250_6:+
Elaeis_250_7:+
Elaeis_305_2:+
Elaeis_305_1:+
Elaeis_2561_1:-
Elaeis_2561_2:-
Elaeis_757_0:+
Elaeis_1615_0:+
Elaeis_757_0:+
Elaeis_1615_0:+
Elaeis_948_2:+
Elaeis_948_3:+
Elaeis_122_4:-
Elaeis_122_5:-
Elaeis_874_0:+
Elaeis_874_1:+
Elaeis_1025_0:+
Sabal_581_1:+
Elaeis_673_15:-
Elaeis_673_16:-
Elaeis_226_0:-
Elaeis_226_4:+
Elaeis_2339_1:+
Elaeis_2339_2:+
Nypa_326_7:-
Nypa_326_6:-
Nypa_326_5:-
Elaeis_604_2:+
Elaeis_604_1:+
Elaeis_604_0:+
Sabal_240_0:-
Sabal_240_1:-
