# Supplementary material for: SECAPR—a bioinformatics pipeline for the rapid and user-friendly processing of targeted enriched Illumina sequences, from raw reads to alignments
Source: PeerJ. 2018 Jul 13;6:e5175. doi: 10.7717/peerj.5175 (PMC6047508; doi:10.7717/peerj.5175)
Supplement: Table S4 — The table contains an overview of the read-depth information for all 97 exon loci that had an average read-depth of at least 3 reads across all Geonoma samples. [file peerj-06-5175-s006.xlsx]

## Sheet: Sheet1
locus	1065	1061	1080	1140	1068	1087	1166	1079	1063	1064	1070	1083	1074	1082	1086	1073	1085	sum
Elaeis_1007_6	6.140923566878982	3.1090764331210186	18.360668789808923	4.436305732484076	6.411624203821657	10.226114649681527	10.187898089171977	6.667993630573249	8.944267515923569	12.077229299363058	8.605891719745223	7.643312101910827	11.675955414012739	9.711783439490446	6.219745222929936	6.367834394904459	9.603503184713377	164.9081325301205
Elaeis_1050_0	5.445147679324895	3.5717299578059065	12.002109704641349	4.278481012658228	5.742616033755274	8.363924050632912	10.524261603375528	4.715189873417722	4.5928270042194095	7.6118143459915615	8.237341772151899	14.268987341772153	7.868143459915612	8.842827004219409	5.289029535864978	5.729957805907173	10.022151898734178	150.04405652535328
Elaeis_1052_0	5.367678193366267	7.448129851799576	15.576570218772053	7.345800988002822	8.4121383203952	8.438249823570924	27.251235003528574	5.659139026111503	9.04728299223712	9.669019054340156	7.753705010585746	20.42201834862385	11.633027522935778	5.574453069865915	6.807339449541284	5.376146788990827	11.282286520818632	202.77587343441
Elaeis_1052_3	5.8858695652173925	5.641304347826088	13.550465838509314	3.2399068322981366	12.459627329192545	8.88586956521739	12.951086956521738	7.658385093167702	8.739906832298137	9.79192546583851	7.669254658385094	12.847049689440992	10.62888198757764	7.1187888198757765	7.125	6.833074534161492	8.899844720496894	169.07275007839448
Elaeis_1119_1	23.561497326203213	21.47058823529412	48.75668449197861	14.12566844919786	40.17914438502674	31.377005347593585	43.917112299465245	26.27540106951872	31.794117647058826	28.38502673796792	36.633689839572185	55.598930481283425	48.4331550802139	32.5427807486631	31.687165775401073	20.502673796791445	22.064171122994647	557.3048128342245
Elaeis_1168_5	7.576724137931034	4.410344827586207	10.025	4.114655172413793	11.211206896551724	8.25	11.173275862068968	3.8956896551724136	10.329310344827586	10.43103448275862	7.493103448275861	6.251724137931035	12.408620689655173	4.238793103448277	8.622413793103448	5.650862068965517	7.123275862068965	156.85302073940488
Elaeis_1171_3	9.582822085889571	9.613496932515336	19.0920245398773	5.963190184049081	16.588957055214724	18.14723926380368	27.43558282208589	5.184049079754602	15.141104294478529	14.392638036809814	8.312883435582823	22.122699386503072	4.9141104294478515	7.104294478527608	12.975460122699387	6.030674846625768	8.441717791411044	242.73999999999995
Elaeis_1201_3	3.5327715355805243	3.9953183520599245	10.743445692883897	3.815543071161049	5.089887640449438	4.579588014981273	4.7453183520599245	4.0159176029962556	7.949438202247192	9.359550561797754	6.862359550561798	6.048689138576778	4.123595505617978	5.836142322097379	6.1610486891385765	3.247191011235955	9.647940074906368	139.08263598326363
Elaeis_136_2	7.1026011560693645	12.268063583815026	9.267341040462426	5.667630057803469	18.770231213872837	6.055635838150289	10.019508670520233	8.496387283236995	5.491329479768787	5.250722543352602	6.401734104046242	9.452312138728324	10.83164739884393	3.2528901734104045	3.6481213872832368	27.30708092485549	5.3200867052023115	176.3952802359882
Elaeis_139_0	4.940795559666975	6.428307123034228	9.190564292321923	6.193339500462535	9.605920444033304	4.038852913968547	11.212765957446807	4.903792784458834	9.232192414431085	9.533765032377428	7.140610545790933	11.038852913968546	6.727104532839963	7.839037927844587	4.736355226641998	6.163737280296023	8.493987049028679	151.49197565024903
Elaeis_150_1	6.7153329260843	8.094074526573	4.435552840562004	4.234575442883323	10.430054978619426	8.280390959071473	12.55772755039707	4.627978008552231	9.356139279169213	10.916921197312156	4.4233353695784965	10.380574221136225	9.229077580940743	6.565058032987173	6.610873549175321	4.340867440439829	8.634086744043984	154.91221374045801
Elaeis_150_2	4.8027295285359815	5.303970223325062	9.441687344913152	3.1898263027295286	4.679900744416874	8.291563275434243	5.6004962779156315	3.8821339950372207	6.504962779156327	9.03349875930521	11.380893300248141	12.550868486352355	9.56079404466501	4.194789081885856	7.415632754342432	9.271712158808931	9.73076923076923	148.9979716024341
Elaeis_164_6	7.952941176470588	4.694117647058825	31.63921568627451	10.023529411764708	18.803921568627448	12.341176470588234	19.266666666666666	12.290196078431373	24.26274509803921	12.811764705882355	15.776470588235295	18.44705882352941	19.309803921568626	16.478431372549018	12.588235294117649	8.6	24.07843137254902	278.32615384615383
Elaeis_1801_5	5.7218390804597705	4.8919540229885055	11.540229885057473	3.1425287356321836	6.275862068965517	9.308045977011494	13.042528735632185	3.924137931034483	9.545977011494251	11.310344827586205	8.754022988505747	13.504597701149425	8.691954022988506	5.266666666666667	7.094252873563218	6.801149425287356	11.389655172413793	164.2374283895608
Elaeis_1901_6	7.183876811594202	5.240942028985507	11.423913043478262	5.106884057971015	8.03623188405797	6.909420289855072	28.01086956521739	10.535326086956523	5.269021739130435	6.2735507246376825	7.166666666666668	10.341485507246377	23.30072463768116	4.316123188405797	5.634963768115942	11.465579710144928	7.372282608695652	189.5047879616963
Elaeis_1986_4	4.8862512363996045	8.204747774480712	77.0811078140455	13.52324431256182	8.109792284866469	24.88625123639961	31.759643916913948	8.373887240356082	9.714144411473788	8.260138476755687	11.440158259149356	12.613254203758654	11.043521266073196	21.316518298714143	6.222551928783384	5.0652818991097925	11.613254203758654	281.5236486486486
Elaeis_204_0	4.490026019080659	7.14570685169124	7.809193408499566	4.770164787510842	8.248915871639202	7.328707718993928	11.537727666955767	3.0711188204683437	5.001734605377277	7.65047701647875	8.058976582827407	16.520381613183	10.85342584562012	5.509106678230703	4.625325238508238	4.068516912402428	11.324371205550735	152.6218692730605
Elaeis_21_1	6.018633540372671	8.349896480331262	11.626293995859212	3.738095238095238	12.164596273291925	10.351966873706003	6.989648033126294	6.2898550724637685	6.657349896480332	6.151138716356107	13.101449275362318	10.471014492753623	7.245341614906832	5.182194616977227	5.220496894409939	6.578674948240166	7.3819875776397526	157.8501872659176
Elaeis_226_7	53.409313725490186	11.095588235294118	15.727941176470587	4.251225490196078	17.151960784313722	18.482843137254907	9.509803921568627	5.207107843137255	13.302696078431373	15.481617647058822	22.22671568627451	33.16421568627451	15.15686274509804	16.86519607843137	6.4620098039215685	6.417892156862745	27.12867647058824	315.51711026615976
Elaeis_231_2	7.105098855359001	4.659729448491156	6.607700312174817	4.086368366285121	5.984391259105098	5.024973985431842	15.159209157127993	5.508844953173777	5.394380853277836	4.9365244536940684	6.084287200832466	11.065556711758585	7.309053069719043	4.0978147762747135	4.36108220603538	4.646201873048907	7.642039542143602	141.6421404682274
Elaeis_24_0	4.037508846426044	3.358103326256193	8.232130219391365	3.813871196036801	5.0113234253361645	7.2264685067232834	14.452937013446569	3.8903043170559095	4.355980184005662	6.554140127388536	4.519462137296532	5.442321302193915	5.589525831564047	3.614295824486907	6.172682236376503	4.550601556970984	3.4274593064401984	135.92145949288806
Elaeis_2459_5	4.397291196388262	5.489841986455982	11.145974416854775	5.370955605718585	9.491346877351393	5.030850263355907	7.519187358916477	3.2641083521444694	6.799097065462754	9.718585402558316	6.008276899924756	10.160270880361171	12.346877351392026	4.966892400300979	5.767494356659143	4.281414597441685	7.235515425131678	145.80374479889042
Elaeis_252_3	8.732217573221757	6.0533472803347275	12.649581589958158	5.635983263598328	8.201882845188285	12.961297071129707	7.626569037656903	6.170502092050209	5.866108786610877	6.349372384937237	9.276150627615065	12.425732217573223	15.104602510460253	3.1412133891213387	8.261506276150628	3.946652719665272	6.6799163179916325	163.36322463768116
Elaeis_252_5	4.875215146299484	4.814974182444062	12.680722891566264	3.4845094664371774	7.837349397590362	8.555938037865749	9.045611015490532	3.516351118760757	7.787435456110155	6.744406196213426	7.197074010327023	10.691910499139414	9.246127366609294	9.353700516351116	8.030981067125648	5.363166953528398	3.9741824440619617	147.26424870466317
Elaeis_2561_3	5.748493975903615	5.689006024096385	16.558734939759034	3.637048192771085	10.681475903614462	7.632530120481928	16.618222891566266	4.632530120481928	9.945783132530119	13.079819277108436	10.741716867469881	13.536144578313253	14.479668674698793	6.363704819277109	7.932981927710843	8.90512048192771	8.725150602409638	193.6081424936387
Elaeis_269_4	10.097000638162092	6.614550095724313	18.746649649010852	7.300574345883853	16.971920867900447	15.921506062539885	16.366943203573705	7.403318442884491	10.001914486279516	13.308232291001914	14.569878749202296	17.165922144224634	12.519463943841734	8.69687300574346	9.153797064454373	5.996809189534142	9.717932354818124	231.93585526315792
Elaeis_277_2	5.133453561767358	5.508566275924256	16.430117222723172	3.7069431920649234	10.726780883678991	7.871956717763751	24.83047790802525	5.018034265103697	8.787195671776376	5.949504057709649	7.4265103697024335	12.56898106402164	9.378719567177637	8.837691614066726	3.0793507664562667	11.798917944093779	9.727682596934175	178.11404255319144
Elaeis_282_4	7.1983887210473325	4.798590130916415	11.719033232628398	3.3967774420946633	9.94662638469285	8.738167170191339	8.017119838872105	3.6112789526686813	6.858006042296072	9.28600201409869	7.768378650553878	11.062437059415913	9.774420946626384	7.09768378650554	6.885196374622357	4.119838872104733	9.424974823766364	154.29624277456648
Elaeis_290_1	5.404220779220778	17.73538961038961	10.313311688311687	7.592532467532468	33.23538961038961	11.63474025974026	31.55519480519481	44.258116883116884	96.82305194805195	79.59253246753245	19.370129870129873	48.65909090909091	32.75811688311689	6.1818181818181825	66.40746753246754	62.36363636363637	17.689935064935067	916.976080956762
Elaeis_290_2	5.741883116883117	13.599025974025974	14.676948051948054	6.086038961038962	36.69318181818182	8.191558441558442	27.907467532467532	47.70779220779222	109.762987012987	78.28733766233766	19.107142857142858	52.82305194805195	33.19318181818182	9.873376623376624	50.452922077922075	71.48863636363636	21.123376623376625	972.8100649350649
Elaeis_299_1	6.900259067357513	7.446243523316062	14.231217616580313	4.0252590673575135	8.270725388601036	11.815414507772019	11.687823834196891	7.307642487046633	9.210492227979275	8.398963730569946	8.715025906735752	10.56023316062176	7.308290155440415	6.733808290155442	8.877590673575131	6.7927461139896375	8.906735751295336	165.4110824742268
Elaeis_32_2	3.3103658536585368	4.646341463414634	9.882926829268293	6.635975609756098	10.27560975609756	7.578658536585367	13.320731707317073	4.779878048780488	8.051829268292684	6.508536585365853	6.204268292682928	13.72439024390244	7.21890243902439	7.59390243902439	4.995121951219511	5.63780487804878	3.927439024390244	148.46837763519707
Elaeis_32_8	5.281365313653136	4.790590405904059	10.45018450184502	4.863468634686346	10.407749077490775	6.24169741697417	13.517527675276751	5.2970479704797055	6.0	7.795202952029522	9.157749077490775	10.559040590405903	8.747232472324724	6.790590405904058	7.006457564575646	5.366236162361624	6.488929889298892	153.79938587512797
Elaeis_340_2	14.781049935979517	15.160051216389244	29.40845070422535	7.115236875800256	24.403329065300888	25.211267605633804	34.11395646606914	13.635083226632524	31.67221510883483	29.723431498079385	21.46862996158771	31.66837387964149	27.211267605633804	28.02304737516005	27.28169014084507	12.407170294494238	16.7426376440461	453.7249357326478
Elaeis_357_5	5.7753001715265855	6.608061749571184	6.897084048027445	6.216981132075473	9.748713550600344	7.691252144082331	7.607204116638079	6.004288164665523	8.226415094339622	9.871355060034306	8.621783876500857	10.825900514579759	7.539451114922812	6.483704974271013	4.300171526586621	3.7581475128644937	8.668096054888508	149.92624223602485
Elaeis_391_10	11.16940789473684	10.782894736842103	21.463815789473685	9.365131578947368	16.13980263157895	14.83717105263158	26.310855263157894	6.197368421052633	11.68092105263158	12.87171052631579	15.46546052631579	19.164473684210527	19.340460526315788	6.370065789473684	18.345394736842106	4.282894736842104	7.355263157894738	244.38095238095235
Elaeis_391_3	3.290930506478209	3.9375736160188457	10.587750294464076	3.8987043580683167	5.982332155477033	6.120141342756183	5.978798586572437	3.7750294464075385	3.4440518256772674	6.163722025912839	5.025912838633686	5.120141342756184	5.925795053003534	5.831566548881036	3.7502944640753837	3.2497055359246163	6.27208480565371	133.51863354037266
Elaeis_415_5	9.279821627647717	4.41583054626533	14.238573021181715	3.5206243032329985	9.316610925306577	8.804905239687848	8.8082497212932	4.12263099219621	11.219620958751396	8.841694537346712	11.462653288740244	9.426978818283166	11.261984392419176	5.138238573021182	5.318840579710145	8.063545150501673	8.401337792642138	164.58666666666664
Elaeis_429_2	6.501538461538463	5.867692307692307	8.69076923076923	3.4461538461538463	6.107692307692307	6.015384615384615	8.616923076923078	5.696923076923077	5.3	9.984615384615383	7.087692307692307	10.678461538461539	8.243076923076924	4.696923076923077	4.7446153846153845	5.986153846153847	10.196923076923078	143.108024691358
Elaeis_429_5	4.788514129443938	4.532360984503191	16.05013673655424	3.482224247948952	7.075660893345487	7.713764813126709	10.676390154968097	3.537830446672744	5.872379216043756	7.784867821330902	8.694621695533272	7.062898814949862	9.367365542388331	5.370100273473108	6.535095715587968	5.226071103008204	7.453053783044669	146.39012738853506
Elaeis_490_4	6.265170407315045	6.041562759767247	11.802992518703242	10.011637572734829	12.464671654197838	7.381546134663342	11.863674147963426	4.5187032418952615	10.637572734829591	4.192019950124688	10.470490440565252	15.14713216957606	10.417290108063176	5.622610141313382	5.738154613466334	9.23441396508728	8.175394846217788	173.08539167254764
Elaeis_514_1	7.1479853479853475	10.104029304029305	22.007326007326007	8.40879120879121	15.533333333333333	18.783150183150184	22.660805860805866	9.760439560439561	11.494505494505495	14.62124542124542	17.804395604395605	17.75384615384616	15.800732600732601	15.540659340659339	12.095970695970696	10.53040293040293	14.333333333333336	273.5657764589515
Elaeis_576_12	14.023529411764706	36.168627450980395	52.82941176470589	9.839215686274509	45.280392156862746	24.929411764705886	32.772549019607844	4.5431372549019615	14.815686274509805	19.50980392156863	50.264705882352935	35.88039215686275	20.641176470588235	20.068627450980394	28.503921568627447	14.135294117647057	39.29607843137255	467.81946222791294
Elaeis_637_9	4.146398140975989	5.695584817970565	8.456235476374903	3.3346243222308285	8.28272656855151	8.229279628195197	12.435321456235476	4.587141750580945	7.6986831913245535	8.0	10.880712625871418	14.002323780015493	11.767621998450814	5.7753679318357865	7.479473276529823	7.0952749806351685	6.552285050348568	159.23804100227787
Elaeis_717_8	3.8100961538461537	7.97676282051282	16.079326923076927	9.295673076923077	6.80448717948718	22.038461538461537	10.673076923076923	7.27003205128205	23.62660256410257	18.786858974358974	7.15625	13.001602564102564	9.14022435897436	17.922275641025642	17.9238782051282	4.423878205128204	11.51602564102564	240.55526657997402
Elaeis_727_2	3.7003300330032998	3.5874587458745872	14.785478547854787	5.738613861386138	8.411221122112211	4.8528052805280515	12.971617161716173	6.417821782178218	6.0528052805280534	9.951815181518151	7.893069306930692	12.349174917491752	9.785478547854783	5.883168316831683	7.924752475247525	4.031683168316833	6.683828382838284	155.00789733464956
Elaeis_727_3	8.972972972972975	3.8701384311140408	9.485168094924193	4.852999340804218	6.727092946605143	7.14963744232037	9.111404087013844	4.825972313777192	6.445616348055372	7.779828609096903	5.4449571522742275	10.126565589980224	10.746868820039554	5.226763348714568	3.9195781147000663	4.101516150296638	4.7099538562953205	142.3594917787743
Elaeis_727_5	3.0951893551688845	6.866939611054248	12.753326509723644	3.993858751279427	9.179119754350053	5.306038894575231	17.523029682702152	7.113613101330603	8.982599795291707	11.191402251791198	9.016376663254864	13.785056294779936	12.718526100307065	9.479017400204711	6.6407369498464695	7.30603889457523	8.852610030706243	174.57929724596394
Elaeis_732_6	3.3172043010752685	4.708602150537635	9.653763440860217	3.170967741935484	4.179569892473118	4.340860215053763	5.530107526881722	4.337634408602152	7.377419354838708	6.289247311827957	6.094623655913979	4.360215053763442	5.543010752688172	4.483870967741935	5.167741935483871	5.4010752688172055	7.302150537634407	134.12470952749806
Elaeis_757_2	3.7949138638228055	4.980721903199344	11.484823625922887	5.4376538146021325	8.847005742411813	8.570549630844955	10.763740771123874	5.84577522559475	13.651353568498768	24.64807219031993	9.23995077932732	6.894175553732567	8.012305168170633	9.189089417555373	13.871616078753073	5.042657916324856	9.024200164068908	183.45598771750258
Elaeis_83_11	11.965779467680607	11.2319391634981	31.69201520912548	12.043726235741445	20.9467680608365	19.34980988593156	33.05703422053232	13.038022813688213	13.199619771863118	12.82509505703422	15.186311787072244	24.12357414448669	29.260456273764262	13.2680608365019	17.64448669201521	13.901140684410649	20.346007604562736	361.7093142272263
Elaeis_83_3	4.360424028268551	10.097762073027091	18.57126030624264	3.6631330977620733	11.120141342756183	15.391048292108364	13.288574793875148	9.1849234393404	13.246171967020025	11.878680800942284	9.266195524146054	19.82567726737338	22.064782096584214	9.250883392226148	7.375736160188457	4.858657243816254	7.581861012956419	207.44551282051282
Elaeis_83_5	4.509587020648968	5.410029498525073	15.105457227138645	3.146755162241888	9.441002949852509	7.0870206489675525	9.35103244837758	10.620206489675516	10.24336283185841	9.382005899705014	9.639380530973453	16.858407079646014	9.336283185840706	6.182153392330385	8.877581120943953	5.646755162241888	7.536135693215339	166.5260625501203
Elaeis_855_0	16.323907455012854	9.482005141388175	62.845758354755795	45.73393316195373	20.784061696658092	37.98457583547558	29.709511568123393	21.083547557840614	25.205655526992288	17.667095115681235	5.043701799485861	16.160668380462724	56.58354755784062	37.718508997429296	23.31619537275064	20.609254498714648	10.110539845758355	462.9254901960785
Elaeis_855_6	6.7961654894046415	3.2401614530776994	27.308779011099897	6.698284561049446	6.700302724520687	11.081735620585267	9.409687184661957	3.763874873864783	16.078708375378405	8.053481331987891	4.915237134207871	8.028254288597376	12.51261352169526	14.49646821392533	7.404641775983856	8.130171543895056	4.778002018163472	187.548748921484
Elaeis_863_2	4.856485740570377	6.83348666053358	439.4259429622815	254.93192272309108	9.88592456301748	27.42686292548298	39.10671573137075	10.023919043238275	8.82980680772769	11.093836246550136	7.967801287948482	13.727690892364304	9.053357865685374	50.18859245630175	5.774609015639374	8.198712051517939	9.650413983440664	1210.011569052784
Elaeis_89_5	5.170465807730426	3.4667988107036667	11.778989098116947	3.0882061446977205	7.437066402378592	6.537165510406343	7.848364717542122	5.0911793855302285	8.400396432111004	4.5718533201189295	5.573835480673933	11.441030723488602	6.826560951437067	3.739345887016849	5.954410307234887	4.914767096134788	6.9712586719524285	140.2103448275862
Elaeis_985_2	5.021739130434782	5.244565217391305	12.603804347826085	5.847282608695653	7.464130434782609	7.530978260869565	10.549456521739133	5.502717391304348	5.797826086956523	8.469565217391304	8.898913043478261	13.640217391304347	9.455978260869566	6.985869565217391	5.241304347826087	6.1614130434782615	9.230434782608695	157.91282420749283
Elaeis_985_3	3.8310401761144735	6.4689047881122725	10.977435332966428	7.144193725921849	7.499174463401212	7.113924050632911	13.619152449091912	4.662080352228949	5.45789763346175	6.916345624656026	10.963676389653275	13.436433681893229	8.597138139790863	9.594936708860759	5.833791964777106	5.768849752339021	9.033021463951568	159.39656912209887
Elaeis_989_6	4.005333333333334	4.399111111111111	16.44977777777778	5.477333333333332	10.148444444444443	8.024	13.622222222222224	7.493333333333332	8.252444444444443	8.376	9.834666666666667	17.11111111111111	12.281777777777776	9.264888888888887	9.594666666666667	7.217777777777778	13.033777777777773	190.95641931684338
Phoenix_225_7	4.853092783505153	4.565721649484536	11.65721649484536	6.671391752577318	14.698453608247426	8.179123711340207	8.06958762886598	9.395618556701029	7.5798969072164954	12.644329896907216	8.600515463917526	17.996134020618555	14.619845360824742	9.929123711340207	10.57603092783505	7.1340206185567006	8.438144329896907	200.43905552010207
Phoenix_252_1	14.827702702702705	21.359797297297302	16.116554054054053	6.572635135135134	26.244932432432428	14.70945945945946	17.244932432432428	30.996621621621625	8.439189189189191	9.633445945945946	4.219594594594596	6.942567567567568	59.59121621621622	12.074324324324325	12.699324324324325	16.12331081081081	3.716216216216216	292.7058823529413
Sabal_252_1	12.479643765903306	8.047073791348598	20.338422391857506	6.181933842239187	15.659033078880407	13.978371501272266	17.72137404580152	4.517811704834607	12.318066157760816	11.684478371501275	15.273536895674301	20.110687022900766	6.190839694656487	6.912213740458015	9.455470737913489	5.968193384223919	7.248091603053435	222.53517587939697
Sabal_736_6	4.7882676443629695	6.021998166819433	9.5032080659945	7.067827681026581	8.728689275893675	8.775435380384968	12.55820348304308	3.4170485792850602	10.026581118240149	9.744271310724104	10.965169569202569	13.780018331805685	9.977085242896424	7.083409715857012	6.795600366636113	9.835013748854262	9.400549954170486	168.84979137691238
Sabal_762_5	11.953333333333333	8.42	25.23333333333333	5.716666666666668	11.773333333333332	12.453333333333333	22.27666666666667	8.193333333333333	12.716666666666667	16.12	11.186666666666667	19.88	15.02	15.633333333333333	12.943333333333333	15.16	18.06	268.75294117647064
Sabal_82_0	3.2353351955307263	4.944832402234637	7.9993016759776525	3.2115921787709496	4.143854748603352	4.56354748603352	9.064245810055867	3.2765363128491622	6.33659217877095	4.5886871508379885	6.32891061452514	9.138966480446928	5.695530726256982	6.655027932960894	5.615223463687152	4.921787709497207	6.147346368715084	138.07807807807805
Sabal_856_6	10.720461095100863	6.617435158501442	12.226945244956772	5.773775216138327	13.095100864553316	6.094380403458214	12.792507204610953	4.130403458213257	9.242795389048993	11.633285302593661	8.62536023054755	14.361671469740633	8.445244956772335	6.962536023054755	9.782420749279538	6.593659942363112	10.81484149855908	182.600440286186
