# Supplementary material for: SECAPR—a bioinformatics pipeline for the rapid and user-friendly processing of targeted enriched Illumina sequences, from raw reads to alignments
Source: PeerJ. 2018 Jul 13;6:e5175. doi: 10.7717/peerj.5175 (PMC6047508; doi:10.7717/peerj.5175)
Supplement: Table S5 — This table contains an overview of which exon locus corresponds to which index in Fig. 4 of the manuscript. [file peerj-06-5175-s007.xlsx]

## Sheet: Sheet1
exon_index_fig_4a	exon_name	exon_index_fig_4b	exon_name
0	Elaeis_1007_0	0	Elaeis_1007_6
1	Elaeis_1007_1	1	Elaeis_1052_0
2	Elaeis_1007_2	2	Elaeis_1052_3
3	Elaeis_1007_3	3	Elaeis_1119_1
4	Elaeis_1007_4	4	Elaeis_1168_5
5	Elaeis_1007_5	5	Elaeis_1171_3
6	Elaeis_1007_6	6	Elaeis_136_2
7	Elaeis_1007_7	7	Elaeis_150_1
8	Elaeis_1013_5	8	Elaeis_164_6
9	Elaeis_1013_6	9	Elaeis_1801_5
10	Elaeis_1017_0	10	Elaeis_1901_6
11	Elaeis_1017_1	11	Elaeis_1986_4
12	Elaeis_1017_2	12	Elaeis_204_0
13	Elaeis_1017_3	13	Elaeis_21_1
14	Elaeis_1017_4	14	Elaeis_226_7
15	Elaeis_1017_5	15	Elaeis_252_3
16	Elaeis_1017_6	16	Elaeis_2561_3
17	Elaeis_1020_1	17	Elaeis_269_4
18	Elaeis_1020_3	18	Elaeis_277_2
19	Elaeis_1020_4	19	Elaeis_282_4
20	Elaeis_1020_5	20	Elaeis_290_1
21	Elaeis_1020_6	21	Elaeis_290_2
22	Elaeis_1020_7	22	Elaeis_299_1
23	Elaeis_1025_0	23	Elaeis_32_8
24	Elaeis_1025_1	24	Elaeis_340_2
25	Elaeis_1025_2	25	Elaeis_391_10
26	Elaeis_1025_8	26	Elaeis_415_5
27	Elaeis_1025_9	27	Elaeis_490_4
28	Elaeis_1035_0	28	Elaeis_514_1
29	Elaeis_1035_1	29	Elaeis_576_12
30	Elaeis_1035_2	30	Elaeis_637_9
31	Elaeis_1035_7	31	Elaeis_717_8
32	Elaeis_1050_0	32	Elaeis_727_2
33	Elaeis_1050_1	33	Elaeis_727_5
34	Elaeis_1050_12	34	Elaeis_757_2
35	Elaeis_1050_6	35	Elaeis_83_11
36	Elaeis_1050_7	36	Elaeis_83_3
37	Elaeis_1052_0	37	Elaeis_83_5
38	Elaeis_1052_1	38	Elaeis_855_0
39	Elaeis_1052_2	39	Elaeis_855_6
40	Elaeis_1052_3	40	Elaeis_863_2
41	Elaeis_1064_0	41	Elaeis_985_2
42	Elaeis_1064_1	42	Elaeis_985_3
43	Elaeis_1064_2	43	Elaeis_989_6
44	Elaeis_1064_3	44	Phoenix_225_7
45	Elaeis_1119_0	45	Phoenix_252_1
46	Elaeis_1119_1	46	Sabal_252_1
47	Elaeis_1119_2	47	Sabal_736_6
48	Elaeis_1119_3	48	Sabal_762_5
49	Elaeis_111_2	49	Sabal_856_6
50	Elaeis_111_3
51	Elaeis_1168_2
52	Elaeis_1168_4
53	Elaeis_1168_5
54	Elaeis_1171_0
55	Elaeis_1171_1
56	Elaeis_1171_2
57	Elaeis_1171_3
58	Elaeis_1171_4
59	Elaeis_1171_5
60	Elaeis_1171_6
61	Elaeis_1197_0
62	Elaeis_1197_10
63	Elaeis_1197_3
64	Elaeis_1197_5
65	Elaeis_1197_6
66	Elaeis_1197_7
67	Elaeis_1197_8
68	Elaeis_1201_0
69	Elaeis_1201_1
70	Elaeis_1201_2
71	Elaeis_1201_3
72	Elaeis_1201_4
73	Elaeis_1201_5
74	Elaeis_1201_6
75	Elaeis_1201_7
76	Elaeis_122_1
77	Elaeis_122_10
78	Elaeis_122_11
79	Elaeis_122_4
80	Elaeis_122_5
81	Elaeis_122_7
82	Elaeis_122_9
83	Elaeis_12_0
84	Elaeis_12_2
85	Elaeis_12_3
86	Elaeis_12_4
87	Elaeis_12_5
88	Elaeis_12_6
89	Elaeis_12_7
90	Elaeis_12_9
91	Elaeis_136_0
92	Elaeis_136_10
93	Elaeis_136_12
94	Elaeis_136_14
95	Elaeis_136_16
96	Elaeis_136_17
97	Elaeis_136_18
98	Elaeis_136_2
99	Elaeis_136_20
100	Elaeis_136_24
101	Elaeis_136_3
102	Elaeis_136_5
103	Elaeis_136_6
104	Elaeis_136_7
105	Elaeis_136_8
106	Elaeis_136_9
107	Elaeis_139_0
108	Elaeis_139_1
109	Elaeis_139_2
110	Elaeis_139_3
111	Elaeis_1484_0
112	Elaeis_1484_2
113	Elaeis_1484_3
114	Elaeis_1494_1
115	Elaeis_1494_2
116	Elaeis_1494_6
117	Elaeis_1494_7
118	Elaeis_14_0
119	Elaeis_14_1
120	Elaeis_14_4
121	Elaeis_14_6
122	Elaeis_14_7
123	Elaeis_150_0
124	Elaeis_150_1
125	Elaeis_150_2
126	Elaeis_150_3
127	Elaeis_150_4
128	Elaeis_150_5
129	Elaeis_1615_0
130	Elaeis_1615_1
131	Elaeis_1615_4
132	Elaeis_1615_7
133	Elaeis_164_0
134	Elaeis_164_10
135	Elaeis_164_13
136	Elaeis_164_4
137	Elaeis_164_5
138	Elaeis_164_6
139	Elaeis_1801_0
140	Elaeis_1801_4
141	Elaeis_1801_5
142	Elaeis_1815_1
143	Elaeis_1815_2
144	Elaeis_1815_3
145	Elaeis_1815_5
146	Elaeis_1815_6
147	Elaeis_1815_8
148	Elaeis_182_1
149	Elaeis_182_10
150	Elaeis_182_4
151	Elaeis_182_9
152	Elaeis_1842_1
153	Elaeis_1842_2
154	Elaeis_1842_4
155	Elaeis_1854_0
156	Elaeis_1854_1
157	Elaeis_1854_3
158	Elaeis_1854_4
159	Elaeis_1877_0
160	Elaeis_1877_1
161	Elaeis_1877_2
162	Elaeis_1877_3
163	Elaeis_1877_4
164	Elaeis_1877_5
165	Elaeis_1901_0
166	Elaeis_1901_2
167	Elaeis_1901_5
168	Elaeis_1901_6
169	Elaeis_191_0
170	Elaeis_191_1
171	Elaeis_191_7
172	Elaeis_194_0
173	Elaeis_194_10
174	Elaeis_194_11
175	Elaeis_197_1
176	Elaeis_197_2
177	Elaeis_197_4
178	Elaeis_197_5
179	Elaeis_1986_0
180	Elaeis_1986_1
181	Elaeis_1986_4
182	Elaeis_201_1
183	Elaeis_201_10
184	Elaeis_201_7
185	Elaeis_204_0
186	Elaeis_204_1
187	Elaeis_204_11
188	Elaeis_204_12
189	Elaeis_204_13
190	Elaeis_204_16
191	Elaeis_204_4
192	Elaeis_204_5
193	Elaeis_204_6
194	Elaeis_204_8
195	Elaeis_204_9
196	Elaeis_2056_0
197	Elaeis_2056_1
198	Elaeis_2056_3
199	Elaeis_2056_4
200	Elaeis_2056_5
201	Elaeis_2056_8
202	Elaeis_207_0
203	Elaeis_207_1
204	Elaeis_207_2
205	Elaeis_207_3
206	Elaeis_207_5
207	Elaeis_207_7
208	Elaeis_207_9
209	Elaeis_2164_1
210	Elaeis_2164_2
211	Elaeis_2164_4
212	Elaeis_218_0
213	Elaeis_218_1
214	Elaeis_218_2
215	Elaeis_218_3
216	Elaeis_218_4
217	Elaeis_218_5
218	Elaeis_218_6
219	Elaeis_218_7
220	Elaeis_21_0
221	Elaeis_21_1
222	Elaeis_21_8
223	Elaeis_2238_0
224	Elaeis_2238_1
225	Elaeis_2238_5
226	Elaeis_2238_6
227	Elaeis_226_0
228	Elaeis_226_1
229	Elaeis_226_2
230	Elaeis_226_3
231	Elaeis_226_4
232	Elaeis_226_7
233	Elaeis_2291_5
234	Elaeis_2291_6
235	Elaeis_2291_7
236	Elaeis_2291_8
237	Elaeis_2291_9
238	Elaeis_231_1
239	Elaeis_231_2
240	Elaeis_231_3
241	Elaeis_231_5
242	Elaeis_231_6
243	Elaeis_231_7
244	Elaeis_231_8
245	Elaeis_2339_1
246	Elaeis_2339_2
247	Elaeis_2339_3
248	Elaeis_2363_0
249	Elaeis_2363_10
250	Elaeis_2363_3
251	Elaeis_2363_8
252	Elaeis_2370_0
253	Elaeis_2370_1
254	Elaeis_2370_2
255	Elaeis_2370_3
256	Elaeis_2370_6
257	Elaeis_2377_0
258	Elaeis_2377_7
259	Elaeis_237_0
260	Elaeis_237_1
261	Elaeis_237_4
262	Elaeis_237_6
263	Elaeis_237_8
264	Elaeis_237_9
265	Elaeis_2388_0
266	Elaeis_2388_3
267	Elaeis_2388_4
268	Elaeis_2459_0
269	Elaeis_2459_1
270	Elaeis_2459_3
271	Elaeis_2459_5
272	Elaeis_24_0
273	Elaeis_24_1
274	Elaeis_24_2
275	Elaeis_24_3
276	Elaeis_24_4
277	Elaeis_24_5
278	Elaeis_24_6
279	Elaeis_250_0
280	Elaeis_250_1
281	Elaeis_250_3
282	Elaeis_250_4
283	Elaeis_250_5
284	Elaeis_250_6
285	Elaeis_250_7
286	Elaeis_252_0
287	Elaeis_252_1
288	Elaeis_252_2
289	Elaeis_252_3
290	Elaeis_252_4
291	Elaeis_252_5
292	Elaeis_2550_0
293	Elaeis_2550_5
294	Elaeis_2561_1
295	Elaeis_2561_2
296	Elaeis_2561_3
297	Elaeis_257_0
298	Elaeis_257_1
299	Elaeis_257_10
300	Elaeis_257_2
301	Elaeis_257_8
302	Elaeis_269_0
303	Elaeis_269_4
304	Elaeis_277_0
305	Elaeis_277_2
306	Elaeis_280_0
307	Elaeis_280_1
308	Elaeis_280_2
309	Elaeis_280_3
310	Elaeis_280_4
311	Elaeis_280_5
312	Elaeis_280_6
313	Elaeis_280_7
314	Elaeis_280_8
315	Elaeis_280_9
316	Elaeis_281_0
317	Elaeis_281_1
318	Elaeis_281_2
319	Elaeis_281_3
320	Elaeis_282_1
321	Elaeis_282_2
322	Elaeis_282_3
323	Elaeis_282_4
324	Elaeis_282_7
325	Elaeis_282_8
326	Elaeis_282_9
327	Elaeis_290_0
328	Elaeis_290_1
329	Elaeis_290_2
330	Elaeis_290_8
331	Elaeis_293_1
332	Elaeis_293_2
333	Elaeis_293_3
334	Elaeis_293_4
335	Elaeis_299_0
336	Elaeis_299_1
337	Elaeis_299_2
338	Elaeis_299_3
339	Elaeis_305_1
340	Elaeis_305_2
341	Elaeis_305_6
342	Elaeis_305_7
343	Elaeis_310_0
344	Elaeis_310_1
345	Elaeis_310_2
346	Elaeis_310_4
347	Elaeis_310_5
348	Elaeis_310_7
349	Elaeis_31_0
350	Elaeis_31_1
351	Elaeis_31_4
352	Elaeis_323_0
353	Elaeis_323_1
354	Elaeis_323_10
355	Elaeis_323_13
356	Elaeis_32_1
357	Elaeis_32_2
358	Elaeis_32_5
359	Elaeis_32_7
360	Elaeis_32_8
361	Elaeis_332_1
362	Elaeis_332_4
363	Elaeis_332_5
364	Elaeis_340_1
365	Elaeis_340_2
366	Elaeis_340_3
367	Elaeis_340_4
368	Elaeis_357_1
369	Elaeis_357_2
370	Elaeis_357_3
371	Elaeis_357_4
372	Elaeis_357_5
373	Elaeis_357_6
374	Elaeis_362_0
375	Elaeis_362_1
376	Elaeis_362_2
377	Elaeis_362_4
378	Elaeis_363_0
379	Elaeis_363_2
380	Elaeis_363_3
381	Elaeis_363_7
382	Elaeis_369_0
383	Elaeis_369_1
384	Elaeis_369_10
385	Elaeis_369_11
386	Elaeis_369_13
387	Elaeis_369_14
388	Elaeis_369_16
389	Elaeis_369_17
390	Elaeis_369_3
391	Elaeis_369_7
392	Elaeis_369_8
393	Elaeis_369_9
394	Elaeis_378_0
395	Elaeis_378_1
396	Elaeis_378_3
397	Elaeis_378_4
398	Elaeis_378_5
399	Elaeis_38_0
400	Elaeis_38_4
401	Elaeis_38_5
402	Elaeis_38_6
403	Elaeis_391_1
404	Elaeis_391_10
405	Elaeis_391_3
406	Elaeis_391_5
407	Elaeis_391_7
408	Elaeis_391_8
409	Elaeis_391_9
410	Elaeis_392_2
411	Elaeis_392_4
412	Elaeis_415_1
413	Elaeis_415_5
414	Elaeis_415_7
415	Elaeis_421_1
416	Elaeis_421_2
417	Elaeis_421_3
418	Elaeis_429_0
419	Elaeis_429_1
420	Elaeis_429_2
421	Elaeis_429_3
422	Elaeis_429_4
423	Elaeis_429_5
424	Elaeis_449_0
425	Elaeis_449_1
426	Elaeis_449_4
427	Elaeis_449_5
428	Elaeis_449_7
429	Elaeis_449_9
430	Elaeis_464_0
431	Elaeis_464_1
432	Elaeis_464_3
433	Elaeis_464_4
434	Elaeis_464_5
435	Elaeis_484_1
436	Elaeis_484_8
437	Elaeis_490_0
438	Elaeis_490_2
439	Elaeis_490_3
440	Elaeis_490_4
441	Elaeis_497_0
442	Elaeis_497_1
443	Elaeis_497_2
444	Elaeis_497_3
445	Elaeis_514_0
446	Elaeis_514_1
447	Elaeis_51_1
448	Elaeis_51_12
449	Elaeis_51_2
450	Elaeis_51_6
451	Elaeis_51_9
452	Elaeis_52_1
453	Elaeis_52_13
454	Elaeis_52_4
455	Elaeis_52_5
456	Elaeis_563_1
457	Elaeis_563_4
458	Elaeis_563_5
459	Elaeis_563_6
460	Elaeis_563_7
461	Elaeis_563_8
462	Elaeis_563_9
463	Elaeis_576_0
464	Elaeis_576_12
465	Elaeis_604_0
466	Elaeis_604_1
467	Elaeis_604_2
468	Elaeis_604_3
469	Elaeis_609_0
470	Elaeis_609_1
471	Elaeis_609_10
472	Elaeis_609_11
473	Elaeis_609_2
474	Elaeis_609_3
475	Elaeis_609_9
476	Elaeis_629_1
477	Elaeis_629_4
478	Elaeis_629_7
479	Elaeis_630_1
480	Elaeis_630_2
481	Elaeis_630_3
482	Elaeis_630_6
483	Elaeis_637_1
484	Elaeis_637_5
485	Elaeis_637_7
486	Elaeis_637_9
487	Elaeis_673_0
488	Elaeis_673_12
489	Elaeis_673_13
490	Elaeis_673_14
491	Elaeis_673_15
492	Elaeis_673_16
493	Elaeis_673_5
494	Elaeis_673_6
495	Elaeis_673_8
496	Elaeis_673_9
497	Elaeis_680_0
498	Elaeis_680_1
499	Elaeis_680_2
500	Elaeis_680_6
501	Elaeis_680_7
502	Elaeis_717_0
503	Elaeis_717_4
504	Elaeis_717_6
505	Elaeis_717_8
506	Elaeis_727_0
507	Elaeis_727_1
508	Elaeis_727_10
509	Elaeis_727_2
510	Elaeis_727_3
511	Elaeis_727_4
512	Elaeis_727_5
513	Elaeis_732_1
514	Elaeis_732_6
515	Elaeis_732_7
516	Elaeis_740_0
517	Elaeis_740_1
518	Elaeis_740_3
519	Elaeis_740_5
520	Elaeis_757_0
521	Elaeis_757_1
522	Elaeis_757_2
523	Elaeis_757_3
524	Elaeis_757_4
525	Elaeis_757_5
526	Elaeis_758_0
527	Elaeis_758_1
528	Elaeis_758_10
529	Elaeis_758_3
530	Elaeis_758_5
531	Elaeis_758_6
532	Elaeis_758_7
533	Elaeis_758_8
534	Elaeis_758_9
535	Elaeis_785_0
536	Elaeis_785_1
537	Elaeis_785_2
538	Elaeis_785_3
539	Elaeis_793_1
540	Elaeis_793_4
541	Elaeis_7_1
542	Elaeis_7_4
543	Elaeis_7_5
544	Elaeis_7_6
545	Elaeis_7_9
546	Elaeis_807_0
547	Elaeis_807_10
548	Elaeis_807_11
549	Elaeis_807_12
550	Elaeis_807_13
551	Elaeis_807_2
552	Elaeis_807_4
553	Elaeis_807_6
554	Elaeis_807_9
555	Elaeis_808_1
556	Elaeis_808_10
557	Elaeis_808_2
558	Elaeis_808_3
559	Elaeis_808_4
560	Elaeis_808_7
561	Elaeis_822_1
562	Elaeis_822_2
563	Elaeis_822_4
564	Elaeis_83_1
565	Elaeis_83_10
566	Elaeis_83_11
567	Elaeis_83_12
568	Elaeis_83_3
569	Elaeis_83_5
570	Elaeis_83_7
571	Elaeis_83_8
572	Elaeis_84_1
573	Elaeis_84_12
574	Elaeis_84_13
575	Elaeis_84_2
576	Elaeis_84_8
577	Elaeis_855_0
578	Elaeis_855_10
579	Elaeis_855_12
580	Elaeis_855_2
581	Elaeis_855_4
582	Elaeis_855_6
583	Elaeis_863_0
584	Elaeis_863_1
585	Elaeis_863_2
586	Elaeis_863_3
587	Elaeis_863_4
588	Elaeis_863_5
589	Elaeis_863_6
590	Elaeis_863_7
591	Elaeis_872_0
592	Elaeis_872_1
593	Elaeis_872_3
594	Elaeis_872_4
595	Elaeis_872_6
596	Elaeis_872_7
597	Elaeis_874_0
598	Elaeis_874_1
599	Elaeis_874_11
600	Elaeis_874_9
601	Elaeis_883_0
602	Elaeis_883_1
603	Elaeis_883_10
604	Elaeis_883_12
605	Elaeis_883_2
606	Elaeis_883_3
607	Elaeis_883_4
608	Elaeis_883_6
609	Elaeis_88_0
610	Elaeis_88_1
611	Elaeis_88_10
612	Elaeis_88_14
613	Elaeis_88_5
614	Elaeis_88_6
615	Elaeis_897_0
616	Elaeis_897_10
617	Elaeis_897_11
618	Elaeis_897_12
619	Elaeis_897_13
620	Elaeis_897_7
621	Elaeis_897_8
622	Elaeis_89_1
623	Elaeis_89_2
624	Elaeis_89_3
625	Elaeis_89_5
626	Elaeis_938_0
627	Elaeis_938_1
628	Elaeis_938_3
629	Elaeis_948_0
630	Elaeis_948_1
631	Elaeis_948_2
632	Elaeis_948_3
633	Elaeis_94_1
634	Elaeis_94_2
635	Elaeis_94_6
636	Elaeis_958_1
637	Elaeis_958_11
638	Elaeis_958_12
639	Elaeis_958_5
640	Elaeis_958_6
641	Elaeis_958_7
642	Elaeis_958_8
643	Elaeis_958_9
644	Elaeis_964_0
645	Elaeis_964_14
646	Elaeis_964_15
647	Elaeis_964_5
648	Elaeis_964_6
649	Elaeis_964_8
650	Elaeis_985_1
651	Elaeis_985_2
652	Elaeis_985_3
653	Elaeis_985_4
654	Elaeis_985_5
655	Elaeis_985_6
656	Elaeis_985_7
657	Elaeis_985_8
658	Elaeis_985_9
659	Elaeis_989_0
660	Elaeis_989_2
661	Elaeis_989_3
662	Elaeis_989_5
663	Elaeis_989_6
664	Nypa_326_2
665	Nypa_326_3
666	Nypa_326_5
667	Nypa_326_6
668	Nypa_326_7
669	Nypa_883_1
670	Nypa_883_5
671	Phoenix_125_0
672	Phoenix_225_3
673	Phoenix_225_6
674	Phoenix_225_7
675	Phoenix_225_8
676	Phoenix_252_1
677	Phoenix_252_2
678	Phoenix_252_7
679	Sabal_110_0
680	Sabal_110_1
681	Sabal_110_10
682	Sabal_110_11
683	Sabal_110_5
684	Sabal_110_6
685	Sabal_110_7
686	Sabal_110_8
687	Sabal_110_9
688	Sabal_120_0
689	Sabal_120_3
690	Sabal_120_5
691	Sabal_148_0
692	Sabal_148_1
693	Sabal_148_2
694	Sabal_148_3
695	Sabal_148_4
696	Sabal_148_5
697	Sabal_168_2
698	Sabal_17_0
699	Sabal_17_1
700	Sabal_17_2
701	Sabal_17_3
702	Sabal_17_5
703	Sabal_180_1
704	Sabal_180_3
705	Sabal_204_0
706	Sabal_204_3
707	Sabal_204_5
708	Sabal_204_6
709	Sabal_215_0
710	Sabal_215_1
711	Sabal_215_5
712	Sabal_215_6
713	Sabal_240_0
714	Sabal_240_1
715	Sabal_245_0
716	Sabal_245_1
717	Sabal_245_10
718	Sabal_245_11
719	Sabal_245_4
720	Sabal_245_8
721	Sabal_252_0
722	Sabal_252_1
723	Sabal_252_3
724	Sabal_252_4
725	Sabal_252_5
726	Sabal_252_6
727	Sabal_252_7
728	Sabal_267_1
729	Sabal_267_10
730	Sabal_267_11
731	Sabal_267_12
732	Sabal_267_9
733	Sabal_296_0
734	Sabal_296_1
735	Sabal_296_11
736	Sabal_296_13
737	Sabal_296_2
738	Sabal_296_3
739	Sabal_296_4
740	Sabal_296_6
741	Sabal_296_8
742	Sabal_308_0
743	Sabal_308_2
744	Sabal_308_3
745	Sabal_32_2
746	Sabal_32_3
747	Sabal_32_4
748	Sabal_32_5
749	Sabal_32_6
750	Sabal_334_2
751	Sabal_334_3
752	Sabal_334_4
753	Sabal_360_0
754	Sabal_360_10
755	Sabal_378_0
756	Sabal_378_7
757	Sabal_417_0
758	Sabal_417_1
759	Sabal_417_2
760	Sabal_417_4
761	Sabal_417_5
762	Sabal_4_0
763	Sabal_4_1
764	Sabal_4_4
765	Sabal_4_6
766	Sabal_508_1
767	Sabal_508_2
768	Sabal_508_3
769	Sabal_508_5
770	Sabal_556_0
771	Sabal_556_7
772	Sabal_581_1
773	Sabal_581_10
774	Sabal_581_2
775	Sabal_581_3
776	Sabal_581_9
777	Sabal_587_1
778	Sabal_587_4
779	Sabal_61_3
780	Sabal_61_4
781	Sabal_703_0
782	Sabal_703_1
783	Sabal_703_5
784	Sabal_703_6
785	Sabal_703_7
786	Sabal_728_2
787	Sabal_728_4
788	Sabal_736_0
789	Sabal_736_1
790	Sabal_736_2
791	Sabal_736_5
792	Sabal_736_6
793	Sabal_736_7
794	Sabal_743_1
795	Sabal_743_3
796	Sabal_743_6
797	Sabal_762_0
798	Sabal_762_1
799	Sabal_762_2
800	Sabal_762_3
801	Sabal_762_4
802	Sabal_762_5
803	Sabal_763_0
804	Sabal_763_2
805	Sabal_763_6
806	Sabal_790_0
807	Sabal_790_1
808	Sabal_790_11
809	Sabal_790_12
810	Sabal_790_3
811	Sabal_790_4
812	Sabal_790_5
813	Sabal_790_6
814	Sabal_825_5
815	Sabal_825_6
816	Sabal_82_0
817	Sabal_82_2
818	Sabal_82_3
819	Sabal_856_1
820	Sabal_856_2
821	Sabal_856_4
822	Sabal_856_6
823	Sabal_856_7
824	Sabal_886_1
825	Sabal_886_4
826	Sabal_950_0
827	Sabal_950_1
828	Sabal_950_3
829	Sabal_950_7
830	Sabal_977_1
831	Sabal_977_3
832	Sabal_977_6
833	Sabal_982_0
834	Sabal_982_3
835	Sabal_982_4
836	Sabal_982_6
